# Supplementary material for: The Zebrafish as an Emerging Model to Study DNA Damage in Aging, Cancer and Other Diseases
Source: Front Cell Dev Biol. 2019 Jan 10;6:178. doi: 10.3389/fcell.2018.00178 (PMC6335974; doi:10.3389/fcell.2018.00178)
Supplement: TABLE S1 — List of human and zebrafish genes involved in DDR, and the corresponding tools (mutant, antibody, etc.) available for zebrafish research. In the second page of the excel file, gene ontology classification of the same gene. [file Table_1.XLSX]

## Sheet: DDR genes summary
Human_Gene	Zebrafish_gene	mutant_line_EZRC	mutant_line_ZIRC	zirc_Tg_line	zfin_Antibody_name	Immunogen_Organism	Antibody_host
ABL1	abl1	no	no		NA	NA	NA
ABRAXAS1	abraxas1	no	yes		NA	NA	NA
AC004223.3	NA	no	no		NA	NA	NA
AC134772.2	NA	no	no		NA	NA	NA
ACTL6A	actl6a	no	yes	yes	NA	NA	NA
ACTR5	actr5	yes	yes		NA	NA	NA
ACTR8	actr8	no	no		NA	NA	NA
AKT1	akt1	no	no		NA	NA	NA
ALKBH1	alkbh1	no	no	yes	NA	NA	NA
ALKBH2	alkbh2	no	no		NA	NA	NA
ALKBH3	alkbh3	yes	yes		NA	NA	NA
ALKBH5	alkbh5	no	no		NA	NA	NA
ANKLE1	NA	no	no		NA	NA	NA
AP002495.1	NA	no	no		NA	NA	NA
AP003419.1	NA	no	no		NA	NA	NA
AP5S1	ap5s1	yes	yes		NA	NA	NA
AP5Z1	ap5z1	no	no		NA	NA	NA
APBB1	apbb1	yes	yes		NA	NA	NA
APEX1	apex1	no	yes		ab1-apex1	Zebrafish	Rabbit
APEX2	apex2	no	no		NA	NA	NA
APLF	aplf	no	no		NA	NA	NA
APTX	aptx	no	no		NA	NA	NA
AQR	aqr	yes	yes	yes	NA	NA	NA
ARID3A	arid3a	no	yes		NA	NA	NA
ASCC1	ascc1	no	no		NA	NA	NA
ASCC2	ascc2	yes	yes		NA	NA	NA
ASCC3	ascc3	yes	yes		NA	NA	NA
ASF1A	NA	no	no		NA	NA	NA
ASTE1	aste1a	yes	yes		NA	NA	NA
ASTE1	aste1b	no	no		NA	NA	NA
ATF2	atf2	no	yes		NA	NA	NA
ATM	atm	yes	yes	yes	ab1-atm,ab2-atm,ab3-atm	Mouse,Human,Human	Mouse,Mouse,Rabbit
ATP23	atp23	no	no		NA	NA	NA
ATR	atr	yes	yes	yes	ab1-atr,ab2-atr	Human,Human	Rabbit,Rabbit
ATRIP	atrip	no	yes		NA	NA	NA
ATRX	atrx	yes	yes	yes	NA	NA	NA
ATXN3	atxn3	no	no		NA	NA	NA
AURKA	aurka	no	no		ab1-aurka	Zebrafish	Mouse
AXIN2	axin2	no	yes		NA	NA	NA
BABAM1	babam1	yes	yes		NA	NA	NA
BABAM2	babam2	yes	yes		NA	NA	NA
BACH1	bach1a	no	no		NA	NA	NA
BACH1	bach1b	no	no		NA	NA	NA
BARD1	bard1	no	no		NA	NA	NA
BAX	baxa	yes	yes		NA	NA	NA
BAX	baxb	no	no		NA	NA	NA
BBC3	bbc3	no	no	yes	NA	NA	NA
BCCIP	bccip	yes	yes	yes	NA	NA	NA
BCL2	bcl2a	no	no		NA	NA	NA
BCL2	bcl2b	yes	yes		NA	NA	NA
BIRC5	birc5a	no	no	yes	NA	NA	NA
BIRC5	birc5b	no	no		NA	NA	NA
BIVM-ERCC5	NA	no	no		NA	NA	NA
BLM	blm	yes	yes	yes	NA	NA	NA
BOD1L1	bod1l1	no	no		NA	NA	NA
BRCA1	NA	no	no		NA	NA	NA
BRCA2	brca2	yes	yes		NA	NA	NA
BRCC3	brcc3	no	no		NA	NA	NA
BRIP1	brip1	yes	yes		NA	NA	NA
BRSK1	NA	no	no		NA	NA	NA
BTG2	btg2	no	no		NA	NA	NA
C11orf80	NA	no	no		NA	NA	NA
C14orf39	NA	no	no		NA	NA	NA
C21orf2	si:cabz01080295.1	no	no		NA	NA	NA
C7orf49	NA	no	no		NA	NA	NA
CARM1	carm1	yes	yes		ab1-carm1,ab2-carm1	Human,Human	Rabbit,Rabbit
CASP2	casp2	yes	yes	yes	NA	NA	NA
CASP3	casp3a	no	no		NA	NA	NA
CASP3	casp3b	no	no		NA	NA	NA
CASP6	NA	yes	yes		NA	NA	NA
CASP7	casp7	no	no		NA	NA	NA
CASP9	casp9	yes	yes		NA	NA	NA
CBS	cbsa	yes	yes		NA	NA	NA
CBS	cbsb	no	no		NA	NA	NA
CBX8	cbx8a	no	no		NA	NA	NA
CBX8	cbx8b	no	yes		NA	NA	NA
CCAR2	ccar2	yes	yes		NA	NA	NA
CCDC155	NA	no	no		NA	NA	NA
CCNB1	ccnb1	yes	yes	yes	Ab1-ccnb1	Human	Mouse
CCNB1IP1	NA	no	no		NA	NA	NA
CCND1	ccnd1	yes	yes	yes	Ab1-ccnd1	Human	Rabbit
CCNH	ccnh	no	no		NA	NA	NA
CCNO	NA	no	no		NA	NA	NA
CDC14B	cdc14b	yes	yes	yes	NA	NA	NA
CDC25C	NA	no	no		NA	NA	NA
CDC45	cdc45	yes	yes	yes	NA	NA	NA
CDC5L	cdc5l	yes	yes		NA	NA	NA
CDC7	cdc7	yes	yes		NA	NA	NA
CDCA5	cdca5	no	no		NA	NA	NA
CDK1	cdk1	no	no	yes	Ab1-cdk1,Ab2-cdk1	Human,Human	Mouse,Rabbit
CDK2	cdk2	yes	yes		Ab1-cdk2	Mouse	Mouse
CDK5RAP3	cdk5rap3	yes	yes		NA	NA	NA
CDK7	cdk7	no	no		NA	NA	NA
CDK9	cdk9	yes	yes		ab1-cdk9,ab2-cdk9,ab3-cdk9	Human,Zebrafish,Human	Rabbit,Rabbit,Rabbit
CDKN1A	cdkn1a	no	no	yes	NA	NA	NA
CDKN1B	cdkn1ba	no	no		NA	NA	NA
CDKN1B	cdkn1bb	no	no		NA	NA	NA
CDKN2D	cdkn2d	no	no		NA	NA	NA
CEBPG	cebpg	no	no		NA	NA	NA
CENPJ	cenpj	no	yes		NA	NA	NA
CENPS	cenps	no	no		NA	NA	NA
CENPS-CORT	NA	no	no		NA	NA	NA
CENPX	cenpx	no	no		NA	NA	NA
CEP164	cep164	no	yes		NA	NA	NA
CEP63	cep63	yes	yes		NA	NA	NA
CETN2	cetn2	no	no		NA	NA	NA
CHAF1A	chaf1a	yes	yes		NA	NA	NA
CHAF1B	chaf1b	yes	yes		NA	NA	NA
CHD1L	chd1l	yes	yes		NA	NA	NA
CHEK1	chek1	no	no		ab1-chek1,ab2-chek1,ab3-chek1,ab4-chek1	Zebrafish,Human,Human,Human	Rabbit,Rabbit,Rabbit,Rabbit
CHEK2	chek2	yes	yes		ab1-chek2,ab2-chek2,ab3-chek2,ab4-chek2	Zebrafish,Human,Human,Human	Rabbit,Rabbit,Rabbit,Rabbit
CHRNA4	chrna4a	yes	yes		NA	NA	NA
CHRNA4	chrna4b	yes	yes		NA	NA	NA
CIB1	cib1	no	no		NA	NA	NA
CINP	cinp	no	no		NA	NA	NA
CLOCK	clocka	yes	yes		NA	NA	NA
CLOCK	clockb	yes	yes		NA	NA	NA
CLSPN	NA	no	no		NA	NA	NA
CNOT1	cnot1	yes	yes	yes	NA	NA	NA
CNOT10	NA	yes	yes	yes	NA	NA	NA
CNOT11	cnot11	no	no		NA	NA	NA
CNOT2	cnot2	yes	yes		NA	NA	NA
CNOT3	cnot3a	no	no		NA	NA	NA
CNOT3	cnot3b	b yes	b yes		NA	NA	NA
CNOT4	cnot4a	yes	yes		NA	NA	NA
CNOT4	cnot4b	yes	yes		NA	NA	NA
CNOT6	cnot6a	no	yes	yes	NA	NA	NA
CNOT6	cnot6b	yes	yes	yes	NA	NA	NA
CNOT6L	cnot6l	yes	yes	yes	NA	NA	NA
CNOT7	cnot7	yes	yes		NA	NA	NA
CNOT8	cnot8	yes	yes		NA	NA	NA
CNOT9	cnot9	yes	yes		NA	NA	NA
CNTD1	cntd1	no	no		NA	NA	NA
COPS2	cops2	yes	yes	yes	NA	NA	NA
COPS3	cops3	no	no		NA	NA	NA
COPS4	NA	no	yes		NA	NA	NA
COPS5	cops5	no	yes		NA	NA	NA
COPS6	cops6	no	no		NA	NA	NA
COPS7A	NA	no	no		NA	NA	NA
COPS7B	NA	no	no		NA	NA	NA
COPS8	cops8	yes	yes		NA	NA	NA
CRADD	cradd	no	no		NA	NA	NA
CRY1	cry1aa	no	no		NA	NA	NA
CRY1	cry1ab	no	no		ab1-cry1ab	Zebrafish	Rabbit
CRY1	cry1ba	no	no		NA	NA	NA
CRY1	cry1bb	no	no		NA	NA	NA
CSNK1E	csnk1e	yes	yes		NA	NA	NA
CUL4A	cul4a	no	no		NA	NA	NA
CUL4B	cul4b	yes	yes		NA	NA	NA
CXorf57	si:ch211-26b3.2	no	no		NA	NA	NA
DCLRE1A	dclre1a	yes	yes		NA	NA	NA
DCLRE1B	dclre1b	no	no		NA	NA	NA
DCLRE1C	dclre1c	no	no	yes	NA	NA	NA
DCTPP1	dctpp1	no	no		NA	NA	NA
DDB1	ddb1	no	no	yes	NA	NA	NA
DDB2	ddb2	yes	yes		NA	NA	NA
DDX1	ddx1	yes	yes		NA	NA	NA
DDX11	ddx11	no	no	yes	NA	NA	NA
DDX39B	ddx39b	no	no		NA	NA	NA
DEK	dek	yes	yes		NA	NA	NA
DHX9	dhx9	yes	yes		NA	NA	NA
DMAP1	dmap1	yes	yes	yes	NA	NA	NA
DMC1	dmc1	yes	yes		NA	NA	NA
DNA2	dna2	yes	yes		NA	NA	NA
DONSON	NA	no	no		NA	NA	NA
DOT1L	dot1l	yes	yes		NA	NA	NA
DTL	dtl	no	no	yes	NA	NA	NA
DTX3L	NA	no	no		NA	NA	NA
E2F1	e2f1	no	no		ab1-e2f1	Human	Rabbit
E2F4	e2f4	no	yes		NA	NA	NA
E2F7	e2f7	yes	yes		NA	NA	NA
E2F8	e2f8	yes	yes		NA	NA	NA
EEPD1	eepd1	yes	yes		NA	NA	NA
EGFR	egfra	yes	yes		ab1-egfra	Zebrafish	Rabbit
EGFR	egfrb	no	no		NA	NA	NA
EID3	NA	no	no		NA	NA	NA
EIF2AK4	eif2ak4	yes	yes		NA	NA	NA
EME1	eme1	no	no	yes	NA	NA	NA
EME2	eme2	no	no		NA	NA	NA
EMSY	emsy	yes	yes		NA	NA	NA
ENDOV	NA	no	no		NA	NA	NA
EP300	ep300a	no	no	yes	NA	NA	NA
EP300	ep300b	yes	yes		NA	NA	NA
EPC2	epc2	yes	yes		NA	NA	NA
ERCC1	ercc1	yes	yes		NA	NA	NA
ERCC2	ercc2	yes	yes		NA	NA	NA
ERCC3	ercc3	no	no	yes	NA	NA	NA
ERCC4	ercc4	yes	yes		NA	NA	NA
ERCC5	ercc5	no	no		NA	NA	NA
ERCC6	ercc6	yes	yes		ab1-ercc6	Human	Rabbit
ERCC6L2	ercc6l2	no	yes		NA	NA	NA
ERCC8	ercc8	yes	yes		NA	NA	NA
ESCO2	esco2	yes	yes	yes	Ab1-esco2	Zebrafish	Rabbit
ETAA1	etaa1	yes	no		NA	NA	NA
EXD2	exd2	no	no		NA	NA	NA
EXO1	exo1	yes	yes		NA	NA	NA
EXO5	exo5	yes	yes		NA	NA	NA
EYA1	eya1	yes	yes	yes	NA	NA	NA
EYA2	eya2	no	yes	yes	NA	NA	NA
EYA3	eya3	no	no		NA	NA	NA
EYA4	eya4	yes	yes		NA	NA	NA
FAAP100	NA	no	no		NA	NA	NA
FAAP20	NA	no	no		NA	NA	NA
FAAP24	faap24	yes	yes		NA	NA	NA
FAM168A	fam168a	no	no	yes	NA	NA	NA
FAN1	fan1	yes	yes	yes	NA	NA	NA
FANCA	fanca	no	no		NA	NA	NA
FANCB	fancb	no	no		NA	NA	NA
FANCC	fancc	yes	yes		NA	NA	NA
FANCD2	fancd2	yes	yes		NA	NA	NA
FANCE	fance	no	yes		NA	NA	NA
FANCF	fancf	no	no		NA	NA	NA
FANCG	fancg	yes	yes		NA	NA	NA
FANCI	fanci	yes	yes		NA	NA	NA
FANCL	fancl	yes	yes		NA	NA	NA
FANCM	fancm	yes	yes		NA	NA	NA
FBXO18	NA	yes	yes		NA	NA	NA
FBXO31	fbxo31	yes	yes		NA	NA	NA
FBXO4	fbxo4	yes	yes		NA	NA	NA
FBXO6	NA	no	no		NA	NA	NA
FEM1B	fem1b	yes	yes		NA	NA	NA
FEN1	fen1	yes	yes		NA	NA	NA
FGF10	fgf10a	yes	yes		NA	NA	NA
FGF10	fgf10b	yes	yes		NA	NA	NA
FIGN	fign	no	no		NA	NA	NA
FIGNL1	fignl1	yes	yes		NA	NA	NA
FIGNL2	NA	no	no		NA	NA	NA
FOXM1	foxm1	yes	yes	yes	NA	NA	NA
FOXN3	foxn3	yes	yes		NA	NA	NA
FOXO4	foxo4	no	yes		NA	NA	NA
FTO	fto	yes	yes		ab1-fto	Rat	Mouse
FZR1	fzr1a	yes	yes		NA	NA	NA
FZR1	fzr1b	yes	yes		NA	NA	NA
GADD45A	gadd45aa	no	no		NA	NA	NA
GADD45A	gadd45ab	no	no		NA	NA	NA
GEN1	NA	no	no		NA	NA	NA
GGN	NA	no	no		NA	NA	NA
GIGYF2	gigyf2	yes	yes	yes	NA	NA	NA
GINS2	gins2	no	yes		NA	NA	NA
GINS4	gins4	no	yes		NA	NA	NA
GLRX2	glrx2	no	no		ab1-glrx2	Zebrafish	Rabbit
GML	NA	no	no		NA	NA	NA
GPS1	gps1	yes	yes		NA	NA	NA
GTF2H1	gtf2h1	yes	yes		NA	NA	NA
GTF2H2	gtf2h2	yes	yes		NA	NA	NA
GTF2H2C	NA	no	no		NA	NA	NA
GTF2H2C_2	NA	no	no		NA	NA	NA
GTF2H3	gtf2h3	no	no		NA	NA	NA
GTF2H4	gtf2h4	no	no		NA	NA	NA
GTF2H5	gtf2h5	no	no		NA	NA	NA
GTSE1	gtse1	no	no		NA	NA	NA
H2AFX	h2afx	no	no	yes	ab1-h2afx,ab2-h2afx,ab3-h2afx,ab4-h2afx,ab5-h2afx,ab6-h2afx,ab7-h2afx	Zebrafish,Human,Human,Human,Human,Human,Zebrafish	NA,Rabbit,Rabbit,Rabbit,Mouse,Rabbit,Rabbit
H2AFX	h2afx1	no	no	yes	NA	NA	NA
HELB	helb	yes	yes	yes	NA	NA	NA
HELQ	helq	yes	yes		NA	NA	NA
HERC2	herc2	yes	yes		NA	NA	NA
HFM1	hfm1	yes	yes		NA	NA	NA
HINFP	hinfp	yes	yes	yes	NA	NA	NA
HIST1H4A	NA	no	no		NA	NA	NA
HIST1H4B	NA	no	no		NA	NA	NA
HIST1H4C	NA	no	no		NA	NA	NA
HIST1H4D	NA	no	no		NA	NA	NA
HIST1H4E	NA	no	no		NA	NA	NA
HIST1H4F	NA	no	no		NA	NA	NA
HIST1H4H	NA	no	no		NA	NA	NA
HIST1H4I	NA	no	no		NA	NA	NA
HIST1H4J	NA	no	no		NA	NA	NA
HIST1H4K	NA	no	no		NA	NA	NA
HIST1H4L	NA	no	no		NA	NA	NA
HIST2H4A	NA	no	no		NA	NA	NA
HIST2H4B	NA	no	no		NA	NA	NA
HIST3H2A	NA	no	no		NA	NA	NA
HIST3H3	NA	no	no		NA	NA	NA
HIST4H4	NA	no	no		NA	NA	NA
HMGA1	hmga1a	yes	yes		NA	NA	NA
HMGA1	hmga1b	yes	yes		NA	NA	NA
HMGA2	hmga2	no	no		NA	NA	NA
HMGB1	hmgb1a	no	no	yes	ab1-hmgb1a	Rat	Rabbit
HMGB1	hmgb1b	no	no	yes	NA	NA	NA
HMGB2	hmgb2a	no	no		NA	NA	NA
HMGB2	hmgb2b	no	no		NA	NA	NA
HMGN1	NA	no	no		NA	NA	NA
HSF1	hsf1	no	no		ab1-hsf1,ab2-hsf1	Human,Mouse	Rabbit,Rat
HUS1	NA	no	no		NA	NA	NA
HUS1B	NA	no	no		NA	NA	NA
HUWE1	huwe1	yes	yes	yes	NA	NA	NA
IGHMBP2	ighmbp2	yes	yes		NA	NA	NA
INIP	inip	yes	yes		NA	NA	NA
INO80	ino80	yes	yes		NA	NA	NA
INO80B	ino80b	no	no		NA	NA	NA
INO80C	ino80c	no	no	yes	NA	NA	NA
INO80D	ino80da	no	no	yes	NA	NA	NA
INO80D	ino80db	no	no	no	NA	NA	NA
INO80E	ino80e	no	no		NA	NA	NA
INTS3	ints3	yes	yes		NA	NA	NA
INTS7	ints7	yes	yes	yes	NA	NA	NA
ISG15	isg15	no	no		NA	NA	NA
ISY1	isy1	no	no		NA	NA	NA
JMY	jmy	no	no		NA	NA	NA
KAT5	kat5a	no	no	yes	NA	NA	NA
KAT5	kat5b	no	yes	yes	NA	NA	NA
KDM1A	kdm1a	yes	yes		NA	NA	NA
KDM2A	kdm2aa	no	yes		NA	NA	NA
KDM2A	kdm2ab	no	yes		NA	NA	NA
KDM4D	NA	no	no		NA	NA	NA
KIF22	kif22	yes	yes		ab1-kif22	Human	Mouse
KIN	kin	yes	yes		NA	NA	NA
KLHDC3	klhdc3	yes	yes		NA	NA	NA
KLHL15	klhl15	yes	yes		NA	NA	NA
L34079.1	NA	no	no		NA	NA	NA
LIG1	lig1	yes	yes		NA	NA	NA
LIG3	lig3	yes	yes		NA	NA	NA
LIG4	lig4	yes	yes		NA	NA	NA
MAD2L2	mad2l2	yes	yes		NA	NA	NA
MAP3K20	zak	yes	yes	yes	NA	NA	NA
MAPK14	mapk14a	no	yes		NA	NA	NA
MAPK14	mapk14b	yes	yes		NA	NA	NA
MAPKAPK2	mapkapk2a	yes	yes		NA	NA	NA
MAPKAPK2	mapkapk2b	yes	yes		NA	NA	NA
MARF1	NA	no	no		NA	NA	NA
MBD4	NA	no	no		NA	NA	NA
MC1R	mc1r	no	no		NA	NA	NA
MCM8	mcm8	yes	yes		NA	NA	NA
MCM9	mcm9	no	no	yes	NA	NA	NA
MCMDC2	mcmdc2	no	no		NA	NA	NA
MCRS1	mcrs1	no	no		NA	NA	NA
MDC1	mdc1	yes	yes		NA	NA	NA
MDM2	mdm2	yes	yes		ab1-mdm2	Zebrafish	Rabbit
MDM4	mdm4	yes	yes		NA	NA	NA
MEIOB	meiob	yes	yes		NA	NA	NA
MEIOC	NA	no	no		NA	NA	NA
MEN1	men1	no	no		NA	NA	NA
MGME1	mgme1	no	no		NA	NA	NA
MGMT	mgmt	no	no		NA	NA	NA
MIR21	NA	no	no		NA	NA	NA
MIR221	NA	no	no		NA	NA	NA
MLH1	mlh1	yes	yes		NA	NA	NA
MLH3	mlh3	yes	yes		NA	NA	NA
MMS19	mms19	yes	yes		NA	NA	NA
MMS22L	mms22l	yes	yes		NA	NA	NA
MNAT1	mnat1	yes	yes		NA	NA	NA
MND1	mnd1	yes	yes	yes	NA	NA	NA
MORF4L1	morf4l1	no	no		NA	NA	NA
MORF4L2	NA	no	no		NA	NA	NA
MPG	mpg	yes	yes		NA	NA	NA
MRE11	mre11a	no	no		NA	NA	NA
MRNIP	mrnip	no	no		NA	NA	NA
MRPS11	mrps11	no	no	yes	NA	NA	NA
MRPS26	mrps26	no	no		NA	NA	NA
MRPS35	mrps35	yes	yes		NA	NA	NA
MRPS9	mrps9	yes	yes		NA	NA	NA
MSH2	msh2	yes	yes		NA	NA	NA
MSH3	msh3	yes	yes		NA	NA	NA
MSH4	NA	no	no		NA	NA	NA
MSH5	msh5	no	no		NA	NA	NA
MSH5-SAPCD1	NA	no	no		NA	NA	NA
MSH6	msh6	yes	yes		ab1-msh6	Human	Rabbit
MTA1	mta1	no	no		NA	NA	NA
MTOR	mtor	yes	yes	yes	Ab2-mtor,Ab3-mtor,Ab4-mtor,Ab5-mtor,ab1-mtor	Zebrafish,Rabbit,Rabbit,Human,Human	Rabbit,Human,Human,Rabbit,Rabbit
MUC1	NA	no	no		NA	NA	NA
MUM1	NA	no	no		NA	NA	NA
MUS81	mus81	yes	yes	yes	NA	NA	NA
MUTYH	mutyh	no	no		NA	NA	NA
NABP1	nabp1a	no	no		NA	NA	NA
NABP1	nabp1b	no	no		NA	NA	NA
NABP2	NA	no	no		NA	NA	NA
NBN	nbn	yes	yes		NA	NA	NA
NCOA6	ncoa6	yes	yes		NA	NA	NA
NEIL1	neil1	no	no		NA	NA	NA
NEIL2	NA	no	no		NA	NA	NA
NEIL3	neil3	yes	yes		NA	NA	NA
NEK1	nek1	no	no		NA	NA	NA
NEK11	nek11	no	yes		NA	NA	NA
NEXMIF	nexmifa	yes	yes		NA	NA	NA
NEXMIF	nexmifb	yes	yes		NA	NA	NA
NFRKB	nfrkb	no	no		NA	NA	NA
NHEJ1	nhej1	no	no		NA	NA	NA
NONO	NA	yes	yes		NA	NA	NA
NOP53	nop53	no	no		NA	NA	NA
NPAS2	npas2	yes	yes		NA	NA	NA
NPLOC4	nploc4	no	no		NA	NA	NA
NPM1	npm1a	no	no		NA	NA	NA
NPM1	npm1b	yes	yes	yes	NA	NA	NA
NSD2	nsd2	no	no		NA	NA	NA
NSMCE1	nsmce1	no	no		NA	NA	NA
NSMCE2	nsmce2	no	no		NA	NA	NA
NSMCE3	NA	no	no		NA	NA	NA
NSMCE4A	nsmce4a	no	no	yes	NA	NA	NA
NTHL1	nthl1	no	no		NA	NA	NA
NUCKS1	nucks1a	no	no	yes	NA	NA	NA
NUCKS1	nucks1b	no	no		NA	NA	NA
NUDT1	nudt1	yes	yes		NA	NA	NA
NUDT15	nudt15	no	no		NA	NA	NA
NUDT16	NA	no	no		NA	NA	NA
NUDT16L1	NA	no	no		NA	NA	NA
OGG1	ogg1	yes	yes		NA	NA	NA
ORAOV1	NA	no	no		NA	NA	NA
OTUB1	otub1a	no	no	yes	NA	NA	NA
OTUB1	otub1b	no	no		NA	NA	NA
PAGR1	pagr1	no	no		NA	NA	NA
PALB2	palb2	yes	yes		NA	NA	NA
PAPD7	NA	yes	no		NA	NA	NA
PARK7	park7	no	no		Ab2-park7,ab1-park7	Human,Human	Rabbit,Mouse
PARP1	parp1	yes	yes	yes	NA	NA	NA
PARP2	parp2	yes	yes	yes	NA	NA	NA
PARP3	parp3	no	no		ab1-parp3	Human	Rabbit
PARP4	parp4	yes	yes		NA	NA	NA
PARP9	NA	yes	yes		NA	NA	NA
PARPBP	parpbp	yes	yes		NA	NA	NA
PAXIP1	paxip1	yes	yes		NA	NA	NA
PAXX	paxx	no	no		NA	NA	NA
PCBP4	pcbp4	no	no	yes	NA	NA	NA
PCLAF	pclaf	no	no		NA	NA	NA
PCNA	pcna	no	no		Ab10-pcna,Ab11-pcna,Ab8-pcna,Ab9-pcna,ab2-pcna,ab4-pcna,ab5-pcna,ab6-pcna,ab7-pcna	Zebrafish,Human,Human,Human,Rat,Human,Human,Zebrafish,Zebrafish	Rabbit,Mouse,Rabbit,Rabbit,Mouse,Rabbit,Rabbit,Rabbit,Rabbit
PDS5A	pds5a	yes	yes	yes	NA	NA	NA
PDS5B	pds5b	yes	yes		NA	NA	NA
PEA15	pea15	no	no		NA	NA	NA
PIAS4	pias4a	yes	yes		NA	NA	NA
PIAS4	pias4b	yes	yes		NA	NA	NA
PIDD1	pidd1	yes	yes		NA	NA	NA
PIF1	pif1	yes	yes		NA	NA	NA
PLAGL1	NA	no	no		NA	NA	NA
PLK1	plk1	yes	yes		NA	NA	NA
PLK2	plk2a	yes	yes		NA	NA	NA
PLK2	plk2b	no	yes		NA	NA	NA
PLK3	plk3	no	no		NA	NA	NA
PML	NA	no	no		NA	NA	NA
PMS1	pms1	no	no		NA	NA	NA
PMS2	pms2	yes	yes		NA	NA	NA
PNKP	pnkp	yes	yes		NA	NA	NA
POLA1	pola1	yes	yes	yes	NA	NA	NA
POLB	polb	yes	yes	yes	ab1-polb,ab2-polb	Rat,Zebrafish	Mouse,Rabbit
POLD1	pold1	yes	yes		NA	NA	NA
POLD2	NA	yes	yes		NA	NA	NA
POLD3	pold3	yes	yes		NA	NA	NA
POLD4	NA	no	no		NA	NA	NA
POLE	pole	yes	yes	yes	NA	NA	NA
POLE2	pole2	no	no	yes	NA	NA	NA
POLG	polg	yes	yes		ab1-polg	Zebrafish	Rabbit
POLG2	polg2	no	no		NA	NA	NA
POLH	polh	no	no		NA	NA	NA
POLI	poli	no	yes		NA	NA	NA
POLK	polk	yes	yes	yes	NA	NA	NA
POLL	poll	yes	yes		NA	NA	NA
POLM	polm	no	no	yes	NA	NA	NA
POLN	poln	yes	yes	yes	NA	NA	NA
POLQ	polq	yes	yes		NA	NA	NA
POLR2A	polr2a	yes	yes		Ab3-polr2a,ab1-polr2a,ab2-polr2a	NA,NA,NA	Mouse,Mouse,Mouse
POLR2B	polr2b	yes	no		NA	NA	NA
POLR2C	NA	no	no		NA	NA	NA
POLR2D	polr2d	no	no	yes	NA	NA	NA
POLR2E	polr2ea	no	no		NA	NA	NA
POLR2E	polr2eb	no	no		NA	NA	NA
POLR2F	polr2f	no	no		NA	NA	NA
POLR2G	polr2gl	no	no		NA	NA	NA
POLR2H	polr2h	yes	yes		NA	NA	NA
POLR2I	NA	yes	yes		NA	NA	NA
POLR2J	polr2j	no	no		NA	NA	NA
POLR2K	polr2k	no	no		NA	NA	NA
POLR2L	polr2l	no	no		NA	NA	NA
PPIE	ppie	no	no		NA	NA	NA
PPP4C	ppp4ca	yes	yes	yes	NA	NA	NA
PPP4C	ppp4cb	yes	yes		NA	NA	NA
PPP4R2	ppp4r2a	no	no		NA	NA	NA
PPP4R2	ppp4r2b	no	no		NA	NA	NA
PPP5C	ppp5c	no	yes		NA	NA	NA
PRDM9	prdm9	no	no	yes	NA	NA	NA
PRIMPOL	primpol	no	no		NA	NA	NA
PRKCG	prkcg	yes	yes	yes	ab1-prkcg	Mouse	Rabbit
PRKDC	prkdc	yes	no		Ab1-prkdc	Zebrafish	Mouse
PRMT1	prmt1	no	no	yes	ab1-prmt1	Human	Rabbit
PRMT6	prmt6	no	yes		NA	NA	NA
PRPF19	prpf19	yes	yes		NA	NA	NA
PSMC3IP	psmc3ip	no	no	yes	NA	NA	NA
PSMD14	psmd14	yes	yes	yes	NA	NA	NA
PSME4	psme4a	no	no		NA	NA	NA
PSME4	psme4b	yes	no		NA	NA	NA
PTPN11	ptpn11a	yes	yes		NA	NA	NA
PTPN11	ptpn11b	yes	yes	yes	NA	NA	NA
PTTG1	pttg1	no	no		NA	NA	NA
RAD1	NA	no	no		NA	NA	NA
RAD17	rad17	no	yes		NA	NA	NA
RAD18	rad18	no	no		NA	NA	NA
RAD21	rad21a	no	no	yes	NA	NA	NA
RAD21	rad21b	yes	yes		NA	NA	NA
RAD21L1	rad21l1	no	no		NA	NA	NA
RAD23A	rad23aa	yes	yes		NA	NA	NA
RAD23A	rad23ab	no	no	yes	NA	NA	NA
RAD23B	rad23b	yes	yes		NA	NA	NA
RAD50	rad50	yes	yes		NA	NA	NA
RAD51	rad51	yes	yes	yes	Ab3-rad51,Ab4-rad51,ab1-rad51,ab2-rad51	Human,Human,NA,Zebrafish	Rabbit,Rabbit,NA,Rabbit
RAD51AP1	rad51ap1	yes	yes		NA	NA	NA
RAD51B	rad51b	yes	yes	yes	NA	NA	NA
RAD51C	rad51c	no	no		NA	NA	NA
RAD51D	rad51d	no	no		NA	NA	NA
RAD52	rad52	yes	yes		NA	NA	NA
RAD54	NA	no	no		NA	NA	NA
RAD54B	rad54b	no	yes		NA	NA	NA
RAD54L	rad54l	no	no		NA	NA	NA
RAD9	NA	no	no		NA	NA	NA
RAD9A	rad9a	yes	yes		NA	NA	NA
RAD9B	rad9b	yes	yes	yes	NA	NA	NA
RBBP8	rbbp8	no	no		NA	NA	NA
RBL2	rbl2	no	no		NA	NA	NA
RBM14	rbm14a	yes	yes		NA	NA	NA
RBM14	rbm14b	no	no		NA	NA	NA
RBM17	rbm17	yes	yes		NA	NA	NA
RBX1	rbx1	no	no		NA	NA	NA
RCHY1	rchy1	no	no		NA	NA	NA
RDM1	NA	no	no		NA	NA	NA
REC8	rec8a	yes	yes		NA	NA	NA
REC8	rec8b	yes	yes		NA	NA	NA
RECQL	recql	yes	yes		NA	NA	NA
RECQL5	recql5	no	no		NA	NA	NA
REV1	rev1	no	no		NA	NA	NA
REV3L	rev3l	yes	yes		NA	NA	NA
RFC1	rfc1	yes	yes	yes	NA	NA	NA
RFC2	rfc2	no	no		NA	NA	NA
RFC3	rfc3	no	no		NA	NA	NA
RFC4	rfc4	yes	yes	yes	NA	NA	NA
RFC5	rfc5	no	no	yes	NA	NA	NA
RFWD3	rfwd3	no	no		NA	NA	NA
RGCC	rgcc	no	no		NA	NA	NA
RHNO1	NA	no	no		NA	NA	NA
RIF1	rif1	yes	yes		NA	NA	NA
RINT1	rint1	yes	yes		NA	NA	NA
RMI1	rmi1	no	no	yes	NA	NA	NA
RMI2	rmi2	no	no		NA	NA	NA
RNA polII	NA	no	no		NA	NA	NA
RNASEH2A	rnaseh2a	yes	yes		NA	NA	NA
RNASEH2B	rnaseh2b	yes	yes		NA	NA	NA
RNF111	rnf111	yes	yes		NA	NA	NA
RNF138	NA	no	no		NA	NA	NA
RNF168	rnf168	no	no		NA	NA	NA
RNF169	rnf169	no	yes		NA	NA	NA
RNF212	rnf212	no	no		NA	NA	NA
RNF8	rnf8	no	no		NA	NA	NA
RPA1	rpa1	no	no	yes	NA	NA	NA
RPA2	rpa2	no	no		NA	NA	NA
RPA3	rpa3	no	no		NA	NA	NA
RPA4	NA	no	no		NA	NA	NA
RPAIN	rpain	no	no		NA	NA	NA
RPL26	rpl26	no	no		NA	NA	NA
RPS27A	rps27a	no	no		NA	NA	NA
RPS27L	rps27l	no	no		NA	NA	NA
RPS3	rps3	no	no	a yes	NA	NA	NA
RRM2B	rrm2b	yes	yes		NA	NA	NA
RTEL1	rtel1	yes	yes		NA	NA	NA
RTEL1-TNFRSF6B	NA	no	no		NA	NA	NA
RUVBL1	ruvbl1	no	no	yes	Ab1-ruvbl1	Zebrafish	Rabbit
RUVBL2	ruvbl2	no	no	yes	ab1-ruvbl2	Human	Rabbit
SETD2	setd2	yes	yes		NA	NA	NA
SETMAR	setmar	no	no		NA	NA	NA
SETX	setx	yes	yes		NA	NA	NA
SFN	NA	no	no		NA	NA	NA
SFPQ	sfpq	yes	yes	yes	Ab1-sfpq	Human	Rabbit
SFR1	sfr1	yes	yes		NA	NA	NA
SHPRH	shprh	yes	yes		NA	NA	NA
SIRT1	sirt1	yes	yes		Ab1-sirt1	Human	Rabbit
SIRT6	sirt6	no	no		NA	NA	NA
SLC30A9	slc30a9	no	yes		NA	NA	NA
SLF1	slf1	no	no		NA	NA	NA
SLF2	slf2	yes	yes		NA	NA	NA
SLX1A	NA	no	no		NA	NA	NA
SLX1B	slx1b	yes	yes		NA	NA	NA
SLX4	slx4	yes	yes		NA	NA	NA
SMARCAD1	smarcad1a	yes	yes		NA	NA	NA
SMARCAD1	smarcad1b	yes	yes		NA	NA	NA
SMARCAL1	smarcal1	yes	yes		NA	NA	NA
SMARCB1	smarcb1a	no	no	yes	NA	NA	NA
SMARCB1	smarcb1b	no	no	yes	NA	NA	NA
SMC1A	smc1a	yes	yes		NA	NA	NA
SMC1A	smc1al	yes	yes		NA	NA	NA
SMC3	smc3	yes	yes	yes	Ab1-smc3	Human	Rabbit
SMC5	smc5	yes	yes		NA	NA	NA
SMC6	smc6	yes	yes		NA	NA	NA
SMG1	smg1	yes	yes	yes	NA	NA	NA
SMUG1	smug1	yes	yes		NA	NA	NA
SOX4	sox4a	no	no		NA	NA	NA
SOX4	sox4b	no	no		NA	NA	NA
SPATA22	spata22	no	no		NA	NA	NA
SPIDR	spidr	no	no		NA	NA	NA
SPO11	spo11	no	no		NA	NA	NA
SPRTN	sprtn	no	no		NA	NA	NA
SSRP1	ssrp1a	yes	yes		NA	NA	NA
SSRP1	ssrp1b	yes	yes		NA	NA	NA
STUB1	stub1	no	no		NA	NA	NA
SUMO1	sumo1	no	no		Ab2-sumo1,ab1-sumo1	Human,Human	Mouse,Rabbit
SUMO2	sumo2a	no	no		NA	NA	NA
SUMO2	sumo2b	no	no		NA	NA	NA
SUMO3	sumo3a	yes	yes		NA	NA	NA
SUMO3	sumo3b	no	no		NA	NA	NA
SUPT16H	supt16h	no	no		Ab1-supt16h	Human	Mouse
SWI5	swi5	no	no		NA	NA	NA
SWSAP1	swsap1	no	no		NA	NA	NA
SYCE3	NA	no	no		NA	NA	NA
SYCP1	sycp1	no	no	yes	ab1-sycp1	Zebrafish	Rat
SYF2	syf2	no	no		NA	NA	NA
TAOK1	taok1a	no	yes		NA	NA	NA
TAOK1	taok1b	no	no		NA	NA	NA
TAOK2	taok2a	yes	yes		NA	NA	NA
TAOK2	taok2b	no	yes		NA	NA	NA
TAOK3	taok3a	yes	yes		NA	NA	NA
TAOK3	taok3b	no	no		NA	NA	NA
TCEA1	tcea1	no	no		NA	NA	NA
TDG	tdg.1	no	no		NA	NA	NA
TDG	tdg.2	no	no		NA	NA	NA
TDP1	tdp1	yes	yes		NA	NA	NA
TDP2	tdp2a	no	no		NA	NA	NA
TDP2	tdp2b	no	no	yes	NA	NA	NA
TERF2	NA	no	no		NA	NA	NA
TERF2IP	NA	yes	yes		NA	NA	NA
TERT	tert	no	yes		NA	NA	NA
TEX11	tex11	no	no		NA	NA	NA
TEX12	NA	no	no		NA	NA	NA
TEX15	tex15	yes	yes	yes	NA	NA	NA
TEX19	NA	no	no		NA	NA	NA
TFDP1	tfdp1a	yes	yes		NA	NA	NA
TFDP1	tfdp1b	no	yes	yes	NA	NA	NA
TFDP2	tfdp2	no	no		NA	NA	NA
TFIP11	NA	yes	yes		NA	NA	NA
TFPT	tfpt	yes	yes		NA	NA	NA
THOC1	thoc1	no	no		NA	NA	NA
THOC5	thoc5	yes	yes		NA	NA	NA
TICRR	ticrr	no	no	yes	NA	NA	NA
TIGAR	tigara	yes	yes		NA	NA	NA
TIGAR	tigarb	no	no		NA	NA	NA
TIMELESS	timeless	yes	yes		NA	NA	NA
TIPIN	tipin	yes	yes		NA	NA	NA
TIPRL	tiprl	no	no		NA	NA	NA
TMEM161A	tmem161a	no	no	yes	NA	NA	NA
TMEM189-UBE2V1	NA	no	no		NA	NA	NA
TNKS1BP1	NA	no	no		NA	NA	NA
TNP1	NA	no	no		NA	NA	NA
TONSL	tonsl	yes	yes		NA	NA	NA
TOP2A	top2a	no	no	yes	NA	NA	NA
TOP2B	top2b	yes	yes	yes	NA	NA	NA
TOP3A	top3a	yes	yes		NA	NA	NA
TOPBP1	topbp1	yes	yes		NA	NA	NA
TP53	tp53	yes	yes	yes	Ab14-tp53,Ab15-tp53,Ab16-tp53,ab1-tp53,ab10-tp53,ab11-tp53,ab12-tp53,ab13-tp53,ab2-tp53,ab3-tp53,ab4-tp53,ab5-tp53,ab6-tp53,ab7-tp53,ab8-tp53,ab9-tp53	Human,Human,Human,Zebrafish,NA,NA,Zebrafish,Zebrafish,Zebrafish,Zebrafish,Zebrafish,Human,Zebrafish,Zebrafish,Zebrafish,NA	Rabbit,Rabbit,Mouse,Mouse,Mouse,Mouse,Rabbit,Rabbit,Mouse,Mouse,Rabbit,Mouse,Mouse,Rabbit,Rabbit,Rabbit
TP53BP1	tp53bp1	yes	yes		NA	NA	NA
TP63	tp63	yes	yes	yes	Ab4-tp63,Ab5-tp63,Ab6-tp63,ab1-tp63,ab2-tp63,ab3-tp63	Human,Zebrafish,Zebrafish,Human,Human,Human	Rabbit,Rabbit,Rabbit,Mouse,Rabbit,Rabbit
TP73	tp73	no	no	yes	NA	NA	NA
TREX1	NA	no	no		NA	NA	NA
TREX2	NA	no	no		NA	NA	NA
TRIAP1	triap1	no	no		NA	NA	NA
TRIM25	trim25	no	no		NA	NA	NA
TRIM28	NA	no	no		NA	NA	NA
TRIP12	trip12	yes	yes		NA	NA	NA
TRIP13	trip13	yes	yes		NA	NA	NA
TRRAP	trrap	yes	yes		NA	NA	NA
TTC5	ttc5	no	no		NA	NA	NA
TWIST1	twist1a	yes	yes		NA	NA	NA
TWIST1	twist1b	no	no		NA	NA	NA
UBA52	uba52	no	no		NA	NA	NA
UBA7	uba7	yes	yes		NA	NA	NA
UBB	ubb	no	no		NA	NA	NA
UBC	ubc	no	no		NA	NA	NA
UBE2A	ube2a	no	no		NA	NA	NA
UBE2A	ube2al	no	no		NA	NA	NA
UBE2B	ube2b	yes	yes		NA	NA	NA
UBE2D3	ube2d3	no	no		NA	NA	NA
UBE2I	ube2ia	yes	yes		NA	NA	NA
UBE2I	ube2ib	no	no		NA	NA	NA
UBE2L6	NA	no	no		NA	NA	NA
UBE2N	ube2na	yes	yes		NA	NA	NA
UBE2N	ube2nb	no	no		NA	NA	NA
UBE2T	ube2t	no	no		NA	NA	NA
UBE2U	NA	no	no		NA	NA	NA
UBE2V1	ube2v1	no	no		NA	NA	NA
UBE2V2	ube2v2	yes	yes		NA	NA	NA
UBE2W	ube2w	no	no		NA	NA	NA
UBR2	ubr2	yes	yes	yes	NA	NA	NA
UBR5	ubr5	yes	yes	yes	NA	NA	NA
UCHL5	uchl5	no	yes		NA	NA	NA
UFD1	ufd1l	no	no		NA	NA	NA
UHRF1	uhrf1	no	no	yes	ab1-uhrf1,ab2-uhrf1,ab3-uhrf1	Zebrafish,Human,Human	Rabbit,Mouse,Rabbit
UIMC1	uimc1	no	no		NA	NA	NA
UNG	unga	no	no		NA	NA	NA
UNG	ungb	no	no		NA	NA	NA
UPF1	upf1	yes	yes	yes	NA	NA	NA
USP1	usp1	no	no		NA	NA	NA
USP10	usp10	yes	yes		NA	NA	NA
USP28	usp28	yes	yes	yes	NA	NA	NA
USP3	usp3	yes	yes		NA	NA	NA
USP43	usp43a	yes	yes		NA	NA	NA
USP43	usp43b	yes	yes		NA	NA	NA
USP45	usp45	yes	yes		NA	NA	NA
USP47	usp47	no	no		NA	NA	NA
USP51	NA	no	no		NA	NA	NA
USP7	usp7	yes	yes	yes	NA	NA	NA
UVRAG	uvrag	yes	yes	yes	NA	NA	NA
UVSSA	uvssa	no	no	yes	NA	NA	NA
VCP	vcp	no	no	yes	NA	NA	NA
WAC	waca	yes	yes	yes	NA	NA	NA
WAC	wacb	yes	yes		NA	NA	NA
WDR33	wdr33	yes	yes	yes	NA	NA	NA
WDR48	wdr48a	yes	yes		NA	NA	NA
WDR48	wdr48b	yes	yes		NA	NA	NA
WDR76	wdr76	no	yes		NA	NA	NA
WRN	wrn	yes	yes		NA	NA	NA
WRNIP1	wrnip1	no	no		NA	NA	NA
XAB2	xab2	yes	yes		NA	NA	NA
XPA	xpa	yes	yes		NA	NA	NA
XPC	xpc	no	no		NA	NA	NA
XRCC1	xrcc1	no	no		NA	NA	NA
XRCC2	xrcc2	no	no		NA	NA	NA
XRCC3	xrcc3	yes	yes		NA	NA	NA
XRCC4	xrcc4	yes	yes		NA	NA	NA
XRCC5	xrcc5	no	no		NA	NA	NA
XRCC6	xrcc6	no	no		NA	NA	NA
YY1	yy1a	no	no	yes	NA	NA	NA
YY1	yy1b	no	no	yes	NA	NA	NA
ZBTB1	zbtb1	yes	yes	yes	NA	NA	NA
ZBTB32	zbtb32	no	no		NA	NA	NA
ZFYVE26	zfyve26	yes	yes		NA	NA	NA
ZNF365	znf365	no	no		NA	NA	NA
ZNF385A	znf385a	no	no	yes	NA	NA	NA
ZNF830	NA	no	no		NA	NA	NA
ZRANB3	zranb3	yes	yes		NA	NA	NA
ZSWIM7	zswim7	no	no		NA	NA	NA

## Sheet: gene ontology
			Enter keyword in this section to find genes associated with parts of the DNA damage response
Gene name	Gene stable ID	GO term accession	GO term name
ABL1	ENSG00000097007	GO:0000166	nucleotide binding
		GO:0000278	mitotic cell cycle
		GO:0000287	magnesium ion binding
		GO:0001784	phosphotyrosine residue binding
		GO:0001843	neural tube closure
		GO:0001922	B-1 B cell homeostasis
		GO:0001934	positive regulation of protein phosphorylation
		GO:0002322	B cell proliferation involved in immune response
		GO:0002333	transitional one stage B cell differentiation
		GO:0003677	DNA binding
		GO:0003785	actin monomer binding
		GO:0004515	nicotinate-nucleotide adenylyltransferase activity
		GO:0004672	protein kinase activity
		GO:0004713	protein tyrosine kinase activity
		GO:0004715	non-membrane spanning protein tyrosine kinase activity
		GO:0005080	protein kinase C binding
		GO:0005102	receptor binding
		GO:0005515	protein binding
		GO:0005524	ATP binding
		GO:0005634	nucleus
		GO:0005654	nucleoplasm
		GO:0005730	nucleolus
		GO:0005737	cytoplasm
		GO:0005739	mitochondrion
		GO:0005829	cytosol
		GO:0005856	cytoskeleton
		GO:0006281	DNA repair
		GO:0006298	mismatch repair
		GO:0006355	regulation of transcription, DNA-templated
		GO:0006464	cellular protein modification process
		GO:0006468	protein phosphorylation
		GO:0006897	endocytosis
		GO:0006909	phagocytosis
		GO:0006914	autophagy
		GO:0006915	apoptotic process
		GO:0006974	cellular response to DNA damage stimulus
		GO:0006975	DNA damage induced protein phosphorylation
		GO:0006979	response to oxidative stress
		GO:0007050	cell cycle arrest
		GO:0007155	cell adhesion
		GO:0007173	epidermal growth factor receptor signaling pathway
		GO:0007204	positive regulation of cytosolic calcium ion concentration
		GO:0007229	integrin-mediated signaling pathway
		GO:0008022	protein C-terminus binding
		GO:0008630	intrinsic apoptotic signaling pathway in response to DNA damage
		GO:0009791	post-embryonic development
		GO:0010506	regulation of autophagy
		GO:0010595	positive regulation of endothelial cell migration
		GO:0015629	actin cytoskeleton
		GO:0016020	membrane
		GO:0016301	kinase activity
		GO:0016310	phosphorylation
		GO:0016604	nuclear body
		GO:0016740	transferase activity
		GO:0017124	SH3 domain binding
		GO:0018108	peptidyl-tyrosine phosphorylation
		GO:0019904	protein domain specific binding
		GO:0019905	syntaxin binding
		GO:0021587	cerebellum morphogenesis
		GO:0022408	negative regulation of cell-cell adhesion
		GO:0030035	microspike assembly
		GO:0030036	actin cytoskeleton organization
		GO:0030100	regulation of endocytosis
		GO:0030145	manganese ion binding
		GO:0030155	regulation of cell adhesion
		GO:0030182	neuron differentiation
		GO:0030425	dendrite
		GO:0030514	negative regulation of BMP signaling pathway
		GO:0030516	regulation of axon extension
		GO:0031113	regulation of microtubule polymerization
		GO:0031234	extrinsic component of cytoplasmic side of plasma membrane
		GO:0031252	cell leading edge
		GO:0031965	nuclear membrane
		GO:0032489	regulation of Cdc42 protein signal transduction
		GO:0032956	regulation of actin cytoskeleton organization
		GO:0032991	macromolecular complex
		GO:0033690	positive regulation of osteoblast proliferation
		GO:0034446	substrate adhesion-dependent cell spreading
		GO:0034599	cellular response to oxidative stress
		GO:0035791	platelet-derived growth factor receptor-beta signaling pathway
		GO:0038083	peptidyl-tyrosine autophosphorylation
		GO:0038096	Fc-gamma receptor signaling pathway involved in phagocytosis
		GO:0038189	neuropilin signaling pathway
		GO:0038191	neuropilin binding
		GO:0042100	B cell proliferation
		GO:0042127	regulation of cell proliferation
		GO:0042169	SH2 domain binding
		GO:0042770	signal transduction in response to DNA damage
		GO:0043025	neuronal cell body
		GO:0043065	positive regulation of apoptotic process
		GO:0043123	positive regulation of I-kappaB kinase/NF-kappaB signaling
		GO:0043124	negative regulation of I-kappaB kinase/NF-kappaB signaling
		GO:0043542	endothelial cell migration
		GO:0045087	innate immune response
		GO:0045184	establishment of protein localization
		GO:0045580	regulation of T cell differentiation
		GO:0045930	negative regulation of mitotic cell cycle
		GO:0045931	positive regulation of mitotic cell cycle
		GO:0046632	alpha-beta T cell differentiation
		GO:0046777	protein autophosphorylation
		GO:0046872	metal ion binding
		GO:0046875	ephrin receptor binding
		GO:0048008	platelet-derived growth factor receptor signaling pathway
		GO:0048471	perinuclear region of cytoplasm
		GO:0048536	spleen development
		GO:0048538	thymus development
		GO:0048668	collateral sprouting
		GO:0050731	positive regulation of peptidyl-tyrosine phosphorylation
		GO:0050798	activated T cell proliferation
		GO:0050853	B cell receptor signaling pathway
		GO:0050885	neuromuscular process controlling balance
		GO:0051015	actin filament binding
		GO:0051019	mitogen-activated protein kinase binding
		GO:0051149	positive regulation of muscle cell differentiation
		GO:0051281	positive regulation of release of sequestered calcium ion into cytosol
		GO:0051353	positive regulation of oxidoreductase activity
		GO:0051444	negative regulation of ubiquitin-protein transferase activity
		GO:0051496	positive regulation of stress fiber assembly
		GO:0051726	regulation of cell cycle
		GO:0051882	mitochondrial depolarization
		GO:0051894	positive regulation of focal adhesion assembly
		GO:0060020	Bergmann glial cell differentiation
		GO:0060563	neuroepithelial cell differentiation
		GO:0070064	proline-rich region binding
		GO:0070301	cellular response to hydrogen peroxide
		GO:0070373	negative regulation of ERK1 and ERK2 cascade
		GO:0070374	positive regulation of ERK1 and ERK2 cascade
		GO:0071222	cellular response to lipopolysaccharide
		GO:0071901	negative regulation of protein serine/threonine kinase activity
		GO:0072358	cardiovascular system development
		GO:0090050	positive regulation of cell migration involved in sprouting angiogenesis
		GO:0090135	actin filament branching
		GO:0098794	postsynapse
		GO:1900026	positive regulation of substrate adhesion-dependent cell spreading
		GO:1900042	positive regulation of interleukin-2 secretion
		GO:1900272	negative regulation of long-term synaptic potentiation
		GO:1900275	negative regulation of phospholipase C activity
		GO:1901216	positive regulation of neuron death
		GO:1902036	regulation of hematopoietic stem cell differentiation
		GO:1902715	positive regulation of interferon-gamma secretion
		GO:1903053	regulation of extracellular matrix organization
		GO:1903351	cellular response to dopamine
		GO:1904528	positive regulation of microtubule binding
		GO:1904531	positive regulation of actin filament binding
		GO:1905244	regulation of modification of synaptic structure
		GO:1905555	positive regulation blood vessel branching
		GO:1990051	activation of protein kinase C activity
		GO:2000096	positive regulation of Wnt signaling pathway, planar cell polarity pathway
		GO:2000145	regulation of cell motility
		GO:2000249	regulation of actin cytoskeleton reorganization
		GO:2000251	positive regulation of actin cytoskeleton reorganization
		GO:2000352	negative regulation of endothelial cell apoptotic process
		GO:2000772	regulation of cellular senescence
		GO:2000773	negative regulation of cellular senescence
		GO:2001020	regulation of response to DNA damage stimulus
		(leeg)	(leeg)
ABRAXAS1	ENSG00000163322	GO:0005515	protein binding
		GO:0005634	nucleus
		GO:0005654	nucleoplasm
		GO:0006281	DNA repair
		GO:0006302	double-strand break repair
		GO:0006303	double-strand break repair via nonhomologous end joining
		GO:0006325	chromatin organization
		GO:0006974	cellular response to DNA damage stimulus
		GO:0010212	response to ionizing radiation
		GO:0016579	protein deubiquitination
		GO:0016604	nuclear body
		GO:0031593	polyubiquitin modification-dependent protein binding
		GO:0045739	positive regulation of DNA repair
		GO:0070531	BRCA1-A complex
		GO:0072425	signal transduction involved in G2 DNA damage checkpoint
		(leeg)	(leeg)
AC004223.3	ENSG00000267618	GO:0003677	DNA binding
		GO:0005524	ATP binding
		GO:0006281	DNA repair
		GO:0008094	DNA-dependent ATPase activity
ACTL6A	ENSG00000136518	GO:0000790	nuclear chromatin
		GO:0000978	RNA polymerase II proximal promoter sequence-specific DNA binding
		GO:0000980	RNA polymerase II distal enhancer sequence-specific DNA binding
		GO:0003407	neural retina development
		GO:0003682	chromatin binding
		GO:0003713	transcription coactivator activity
		GO:0005515	protein binding
		GO:0005634	nucleus
		GO:0005654	nucleoplasm
		GO:0005886	plasma membrane
		GO:0006281	DNA repair
		GO:0006310	DNA recombination
		GO:0006325	chromatin organization
		GO:0006338	chromatin remodeling
		GO:0006351	transcription, DNA-templated
		GO:0006355	regulation of transcription, DNA-templated
		GO:0006357	regulation of transcription from RNA polymerase II promoter
		GO:0006974	cellular response to DNA damage stimulus
		GO:0007165	signal transduction
		GO:0007399	nervous system development
		GO:0016514	SWI/SNF complex
		GO:0016579	protein deubiquitination
		GO:0021510	spinal cord development
		GO:0031011	Ino80 complex
		GO:0031492	nucleosomal DNA binding
		GO:0032991	macromolecular complex
		GO:0035267	NuA4 histone acetyltransferase complex
		GO:0040008	regulation of growth
		GO:0043044	ATP-dependent chromatin remodeling
		GO:0043967	histone H4 acetylation
		GO:0043968	histone H2A acetylation
		GO:0071564	npBAF complex
		(leeg)	(leeg)
ACTR5	ENSG00000101442	GO:0005515	protein binding
		GO:0005634	nucleus
		GO:0005654	nucleoplasm
		GO:0005737	cytoplasm
		GO:0006281	DNA repair
		GO:0006302	double-strand break repair
		GO:0006310	DNA recombination
		GO:0006351	transcription, DNA-templated
		GO:0006355	regulation of transcription, DNA-templated
		GO:0006974	cellular response to DNA damage stimulus
		GO:0016579	protein deubiquitination
		GO:0031011	Ino80 complex
		GO:0070914	UV-damage excision repair
ACTR8	ENSG00000113812	GO:0000166	nucleotide binding
		GO:0005515	protein binding
		GO:0005524	ATP binding
		GO:0005634	nucleus
		GO:0005654	nucleoplasm
		GO:0005694	chromosome
		GO:0005813	centrosome
		GO:0006281	DNA repair
		GO:0006310	DNA recombination
		GO:0006338	chromatin remodeling
		GO:0006351	transcription, DNA-templated
		GO:0006355	regulation of transcription, DNA-templated
		GO:0006974	cellular response to DNA damage stimulus
		GO:0007049	cell cycle
		GO:0016579	protein deubiquitination
		GO:0031011	Ino80 complex
		GO:0051301	cell division
		(leeg)	(leeg)
ALKBH1	ENSG00000100601	GO:0000049	tRNA binding
		GO:0001701	in utero embryonic development
		GO:0001764	neuron migration
		GO:0001890	placenta development
		GO:0002101	tRNA wobble cytosine modification
		GO:0003824	catalytic activity
		GO:0003906	DNA-(apurinic or apyrimidinic site) lyase activity
		GO:0005634	nucleus
		GO:0005719	nuclear euchromatin
		GO:0005739	mitochondrion
		GO:0006281	DNA repair
		GO:0006307	DNA dealkylation involved in DNA repair
		GO:0006417	regulation of translation
		GO:0006446	regulation of translational initiation
		GO:0006448	regulation of translational elongation
		GO:0006974	cellular response to DNA damage stimulus
		GO:0008152	metabolic process
		GO:0008198	ferrous iron binding
		GO:0010468	regulation of gene expression
		GO:0016491	oxidoreductase activity
		GO:0016706	oxidoreductase activity, acting on paired donors, with incorporation or reduction of molecular oxygen, 2-oxoglutarate as one donor, and incorporation of one atom each of oxygen into both donors
		GO:0016829	lyase activity
		GO:0030154	cell differentiation
		GO:0031175	neuron projection development
		GO:0035552	oxidative single-stranded DNA demethylation
		GO:0042056	chemoattractant activity
		GO:0042245	RNA repair
		GO:0043524	negative regulation of neuron apoptotic process
		GO:0043734	DNA-N1-methyladenine dioxygenase activity
		GO:0046872	metal ion binding
		GO:0048589	developmental growth
		GO:0050918	positive chemotaxis
		GO:0051213	dioxygenase activity
		GO:0055114	oxidation-reduction process
		GO:0070129	regulation of mitochondrial translation
		GO:0070579	methylcytosine dioxygenase activity
		GO:0070989	oxidative demethylation
		GO:0080111	DNA demethylation
		GO:0103053	1-ethyladenine demethylase activity
		GO:0140078	class I DNA-(apurinic or apyrimidinic site) lyase activity
		GO:0140080	class III/IV DNA-(apurinic or apyrimidinic site) lyase activity
		GO:1990983	tRNA demethylation
		GO:1990984	tRNA demethylase activity
		(leeg)	(leeg)
ALKBH2	ENSG00000189046	GO:0005634	nucleus
		GO:0005654	nucleoplasm
		GO:0006281	DNA repair
		GO:0006307	DNA dealkylation involved in DNA repair
		GO:0006974	cellular response to DNA damage stimulus
		GO:0008198	ferrous iron binding
		GO:0015630	microtubule cytoskeleton
		GO:0016491	oxidoreductase activity
		GO:0016706	oxidoreductase activity, acting on paired donors, with incorporation or reduction of molecular oxygen, 2-oxoglutarate as one donor, and incorporation of one atom each of oxygen into both donors
		GO:0035511	oxidative DNA demethylation
		GO:0043734	DNA-N1-methyladenine dioxygenase activity
		GO:0046872	metal ion binding
		GO:0051213	dioxygenase activity
		GO:0051747	cytosine C-5 DNA demethylase activity
		GO:0055114	oxidation-reduction process
		GO:0070989	oxidative demethylation
		GO:0080111	DNA demethylation
		GO:0103053	1-ethyladenine demethylase activity
		(leeg)	(leeg)
ALKBH3	ENSG00000166199	GO:0005515	protein binding
		GO:0005634	nucleus
		GO:0005654	nucleoplasm
		GO:0005737	cytoplasm
		GO:0005739	mitochondrion
		GO:0005829	cytosol
		GO:0006281	DNA repair
		GO:0006307	DNA dealkylation involved in DNA repair
		GO:0006974	cellular response to DNA damage stimulus
		GO:0008198	ferrous iron binding
		GO:0008283	cell proliferation
		GO:0016491	oxidoreductase activity
		GO:0031418	L-ascorbic acid binding
		GO:0035552	oxidative single-stranded DNA demethylation
		GO:0035553	oxidative single-stranded RNA demethylation
		GO:0043734	DNA-N1-methyladenine dioxygenase activity
		GO:0046872	metal ion binding
		GO:0051213	dioxygenase activity
		GO:0055114	oxidation-reduction process
		GO:1990930	RNA N1-methyladenosine dioxygenase activity
		(leeg)	(leeg)
ALKBH5	ENSG00000091542	GO:0001666	response to hypoxia
		GO:0003723	RNA binding
		GO:0005634	nucleus
		GO:0005654	nucleoplasm
		GO:0005794	Golgi apparatus
		GO:0005829	cytosol
		GO:0006307	DNA dealkylation involved in DNA repair
		GO:0006397	mRNA processing
		GO:0006406	mRNA export from nucleus
		GO:0007283	spermatogenesis
		GO:0016491	oxidoreductase activity
		GO:0016607	nuclear speck
		GO:0016706	oxidoreductase activity, acting on paired donors, with incorporation or reduction of molecular oxygen, 2-oxoglutarate as one donor, and incorporation of one atom each of oxygen into both donors
		GO:0030154	cell differentiation
		GO:0035515	oxidative RNA demethylase activity
		GO:0035553	oxidative single-stranded RNA demethylation
		GO:0046872	metal ion binding
		GO:0051213	dioxygenase activity
		GO:0055114	oxidation-reduction process
		(leeg)	(leeg)
ANKLE1	ENSG00000160117	GO:0004518	nuclease activity
		GO:0004519	endonuclease activity
		GO:0005515	protein binding
		GO:0005634	nucleus
		GO:0005639	integral component of nuclear inner membrane
		GO:0005737	cytoplasm
		GO:0006281	DNA repair
		GO:0006611	protein export from nucleus
		GO:0006974	cellular response to DNA damage stimulus
		GO:0006998	nuclear envelope organization
		GO:0016020	membrane
		GO:0016021	integral component of membrane
		GO:0016787	hydrolase activity
		GO:0031490	chromatin DNA binding
		GO:0070197	meiotic attachment of telomere to nuclear envelope
		GO:0090305	nucleic acid phosphodiester bond hydrolysis
		GO:2001022	positive regulation of response to DNA damage stimulus
		(leeg)	(leeg)
AP002495.1	ENSG00000254469	GO:0000012	single strand break repair
		GO:0003684	damaged DNA binding
		GO:0005634	nucleus
		GO:0006284	base-excision repair
		(leeg)	(leeg)
AP003419.1	ENSG00000256514	GO:0000731	DNA synthesis involved in DNA repair
		GO:0003887	DNA-directed DNA polymerase activity
		GO:0005634	nucleus
		GO:0005730	nucleolus
		GO:0005739	mitochondrion
		GO:0005829	cytosol
		GO:0006260	DNA replication
		GO:0006261	DNA-dependent DNA replication
		GO:0043625	delta DNA polymerase complex
AP5S1	ENSG00000125843	GO:0000724	double-strand break repair via homologous recombination
		GO:0005515	protein binding
		GO:0005654	nucleoplasm
		GO:0005737	cytoplasm
		GO:0005764	lysosome
		GO:0005765	lysosomal membrane
		GO:0005768	endosome
		GO:0005770	late endosome
		GO:0005829	cytosol
		GO:0006281	DNA repair
		GO:0006974	cellular response to DNA damage stimulus
		GO:0015031	protein transport
		GO:0016020	membrane
		GO:0016197	endosomal transport
		GO:0030119	AP-type membrane coat adaptor complex
		GO:0031902	late endosome membrane
AP5Z1	ENSG00000242802	GO:0000724	double-strand break repair via homologous recombination
		GO:0005515	protein binding
		GO:0005634	nucleus
		GO:0005654	nucleoplasm
		GO:0005737	cytoplasm
		GO:0006281	DNA repair
		GO:0006974	cellular response to DNA damage stimulus
		GO:0015031	protein transport
		GO:0016197	endosomal transport
		GO:0016607	nuclear speck
		GO:0030119	AP-type membrane coat adaptor complex
		GO:0044599	AP-5 adaptor complex
		(leeg)	(leeg)
APBB1	ENSG00000166313	GO:0000122	negative regulation of transcription from RNA polymerase II promoter
		GO:0001540	amyloid-beta binding
		GO:0003682	chromatin binding
		GO:0005515	protein binding
		GO:0005634	nucleus
		GO:0005654	nucleoplasm
		GO:0005737	cytoplasm
		GO:0005886	plasma membrane
		GO:0006302	double-strand break repair
		GO:0006325	chromatin organization
		GO:0006351	transcription, DNA-templated
		GO:0006355	regulation of transcription, DNA-templated
		GO:0006915	apoptotic process
		GO:0006974	cellular response to DNA damage stimulus
		GO:0007050	cell cycle arrest
		GO:0007165	signal transduction
		GO:0007409	axonogenesis
		GO:0008134	transcription factor binding
		GO:0010039	response to iron ion
		GO:0010976	positive regulation of neuron projection development
		GO:0016020	membrane
		GO:0016607	nuclear speck
		GO:0030027	lamellipodium
		GO:0030308	negative regulation of cell growth
		GO:0030426	growth cone
		GO:0042393	histone binding
		GO:0042734	presynaptic membrane
		GO:0042995	cell projection
		GO:0043025	neuronal cell body
		GO:0043065	positive regulation of apoptotic process
		GO:0043197	dendritic spine
		GO:0043967	histone H4 acetylation
		GO:0044304	main axon
		GO:0045202	synapse
		GO:0045211	postsynaptic membrane
		GO:0045739	positive regulation of DNA repair
		GO:0045893	positive regulation of transcription, DNA-templated
		GO:0045944	positive regulation of transcription from RNA polymerase II promoter
		GO:0048156	tau protein binding
		GO:0048471	perinuclear region of cytoplasm
		GO:0050714	positive regulation of protein secretion
		GO:0050760	negative regulation of thymidylate synthase biosynthetic process
		GO:0070064	proline-rich region binding
		GO:1990761	growth cone lamellipodium
		GO:1990812	growth cone filopodium
		(leeg)	(leeg)
APEX1	ENSG00000100823	GO:0000723	telomere maintenance
		GO:0000784	nuclear chromosome, telomeric region
		GO:0003677	DNA binding
		GO:0003684	damaged DNA binding
		GO:0003691	double-stranded telomeric DNA binding
		GO:0003713	transcription coactivator activity
		GO:0003714	transcription corepressor activity
		GO:0003723	RNA binding
		GO:0003906	DNA-(apurinic or apyrimidinic site) lyase activity
		GO:0004518	nuclease activity
		GO:0004519	endonuclease activity
		GO:0004520	endodeoxyribonuclease activity
		GO:0004521	endoribonuclease activity
		GO:0004523	RNA-DNA hybrid ribonuclease activity
		GO:0004527	exonuclease activity
		GO:0004528	phosphodiesterase I activity
		GO:0004844	uracil DNA N-glycosylase activity
		GO:0005515	protein binding
		GO:0005622	intracellular
		GO:0005634	nucleus
		GO:0005654	nucleoplasm
		GO:0005667	transcription factor complex
		GO:0005730	nucleolus
		GO:0005737	cytoplasm
		GO:0005739	mitochondrion
		GO:0005783	endoplasmic reticulum
		GO:0005813	centrosome
		GO:0005840	ribosome
		GO:0006281	DNA repair
		GO:0006284	base-excision repair
		GO:0006286	base-excision repair, base-free sugar-phosphate removal
		GO:0006310	DNA recombination
		GO:0006351	transcription, DNA-templated
		GO:0006355	regulation of transcription, DNA-templated
		GO:0006974	cellular response to DNA damage stimulus
		GO:0007568	aging
		GO:0008081	phosphoric diester hydrolase activity
		GO:0008309	double-stranded DNA exodeoxyribonuclease activity
		GO:0008311	double-stranded DNA 3'-5' exodeoxyribonuclease activity
		GO:0008408	3'-5' exonuclease activity
		GO:0010243	response to organonitrogen compound
		GO:0014912	negative regulation of smooth muscle cell migration
		GO:0016491	oxidoreductase activity
		GO:0016607	nuclear speck
		GO:0016787	hydrolase activity
		GO:0016829	lyase activity
		GO:0016890	site-specific endodeoxyribonuclease activity, specific for altered base
		GO:0031490	chromatin DNA binding
		GO:0042493	response to drug
		GO:0042981	regulation of apoptotic process
		GO:0043488	regulation of mRNA stability
		GO:0045454	cell redox homeostasis
		GO:0046872	metal ion binding
		GO:0048471	perinuclear region of cytoplasm
		GO:0051059	NF-kappaB binding
		GO:0055114	oxidation-reduction process
		GO:0070301	cellular response to hydrogen peroxide
		GO:0071320	cellular response to cAMP
		GO:0071375	cellular response to peptide hormone stimulus
		GO:0071417	cellular response to organonitrogen compound
		GO:0080111	DNA demethylation
		GO:0090305	nucleic acid phosphodiester bond hydrolysis
		GO:0090502	RNA phosphodiester bond hydrolysis, endonucleolytic
		GO:0097698	telomere maintenance via base-excision repair
		GO:0140078	class I DNA-(apurinic or apyrimidinic site) lyase activity
		GO:0140080	class III/IV DNA-(apurinic or apyrimidinic site) lyase activity
		GO:1900087	positive regulation of G1/S transition of mitotic cell cycle
		GO:1903507	negative regulation of nucleic acid-templated transcription
		(leeg)	(leeg)
APEX2	ENSG00000169188	GO:0001650	fibrillar center
		GO:0003677	DNA binding
		GO:0003906	DNA-(apurinic or apyrimidinic site) lyase activity
		GO:0004518	nuclease activity
		GO:0004519	endonuclease activity
		GO:0004527	exonuclease activity
		GO:0005622	intracellular
		GO:0005634	nucleus
		GO:0005737	cytoplasm
		GO:0005739	mitochondrion
		GO:0006281	DNA repair
		GO:0006284	base-excision repair
		GO:0006310	DNA recombination
		GO:0006974	cellular response to DNA damage stimulus
		GO:0007049	cell cycle
		GO:0008270	zinc ion binding
		GO:0008311	double-stranded DNA 3'-5' exodeoxyribonuclease activity
		GO:0016787	hydrolase activity
		GO:0016829	lyase activity
		GO:0043231	intracellular membrane-bounded organelle
		GO:0046872	metal ion binding
		GO:0090305	nucleic acid phosphodiester bond hydrolysis
		GO:0140078	class I DNA-(apurinic or apyrimidinic site) lyase activity
		GO:0140080	class III/IV DNA-(apurinic or apyrimidinic site) lyase activity
		(leeg)	(leeg)
APLF	ENSG00000169621	GO:0000012	single strand break repair
		GO:0000166	nucleotide binding
		GO:0003906	DNA-(apurinic or apyrimidinic site) lyase activity
		GO:0004520	endodeoxyribonuclease activity
		GO:0004930	G-protein coupled receptor activity
		GO:0004983	neuropeptide Y receptor activity
		GO:0005515	protein binding
		GO:0005634	nucleus
		GO:0005654	nucleoplasm
		GO:0005737	cytoplasm
		GO:0005829	cytosol
		GO:0006281	DNA repair
		GO:0006302	double-strand break repair
		GO:0006974	cellular response to DNA damage stimulus
		GO:0007186	G-protein coupled receptor signaling pathway
		GO:0008408	3'-5' exonuclease activity
		GO:0016021	integral component of membrane
		GO:0016829	lyase activity
		GO:0035861	site of double-strand break
		GO:0045191	regulation of isotype switching
		GO:0046872	metal ion binding
		GO:0051106	positive regulation of DNA ligation
		GO:0090305	nucleic acid phosphodiester bond hydrolysis
		GO:0140078	class I DNA-(apurinic or apyrimidinic site) lyase activity
		GO:0140080	class III/IV DNA-(apurinic or apyrimidinic site) lyase activity
		(leeg)	(leeg)
APTX	ENSG00000137074	GO:0000012	single strand break repair
		GO:0000785	chromatin
		GO:0000790	nuclear chromatin
		GO:0003676	nucleic acid binding
		GO:0003677	DNA binding
		GO:0003682	chromatin binding
		GO:0003684	damaged DNA binding
		GO:0003690	double-stranded DNA binding
		GO:0003725	double-stranded RNA binding
		GO:0003824	catalytic activity
		GO:0005515	protein binding
		GO:0005634	nucleus
		GO:0005654	nucleoplasm
		GO:0005730	nucleolus
		GO:0005737	cytoplasm
		GO:0006266	DNA ligation
		GO:0006281	DNA repair
		GO:0006974	cellular response to DNA damage stimulus
		GO:0008967	phosphoglycolate phosphatase activity
		GO:0016311	dephosphorylation
		GO:0016787	hydrolase activity
		GO:0031647	regulation of protein stability
		GO:0033699	DNA 5'-adenosine monophosphate hydrolase activity
		GO:0042542	response to hydrogen peroxide
		GO:0046872	metal ion binding
		GO:0047485	protein N-terminus binding
		GO:0051219	phosphoprotein binding
		GO:0090305	nucleic acid phosphodiester bond hydrolysis
		GO:0120108	DNA-3'-diphospho-5'-guanosine diphosphatase
		(leeg)	(leeg)
AQR	ENSG00000021776	GO:0000398	mRNA splicing, via spliceosome
		GO:0003723	RNA binding
		GO:0005515	protein binding
		GO:0005634	nucleus
		GO:0005654	nucleoplasm
		GO:0005681	spliceosomal complex
		GO:0006283	transcription-coupled nucleotide-excision repair
		GO:0006397	mRNA processing
		GO:0008380	RNA splicing
		GO:0016020	membrane
		GO:0071007	U2-type catalytic step 2 spliceosome
		GO:0071013	catalytic step 2 spliceosome
		(leeg)	(leeg)
ARID3A	ENSG00000116017	GO:0000977	RNA polymerase II regulatory region sequence-specific DNA binding
		GO:0001228	transcriptional activator activity, RNA polymerase II transcription regulatory region sequence-specific DNA binding
		GO:0003677	DNA binding
		GO:0003682	chromatin binding
		GO:0003700	DNA binding transcription factor activity
		GO:0005515	protein binding
		GO:0005634	nucleus
		GO:0005654	nucleoplasm
		GO:0005737	cytoplasm
		GO:0005829	cytosol
		GO:0006351	transcription, DNA-templated
		GO:0006355	regulation of transcription, DNA-templated
		GO:0006366	transcription from RNA polymerase II promoter
		GO:0006977	DNA damage response, signal transduction by p53 class mediator resulting in cell cycle arrest
		GO:0042803	protein homodimerization activity
		GO:0043231	intracellular membrane-bounded organelle
		GO:0045121	membrane raft
		GO:0045944	positive regulation of transcription from RNA polymerase II promoter
		(leeg)	(leeg)
ASCC1	ENSG00000138303	GO:0003676	nucleic acid binding
		GO:0003723	RNA binding
		GO:0005515	protein binding
		GO:0005634	nucleus
		GO:0005654	nucleoplasm
		GO:0005667	transcription factor complex
		GO:0006307	DNA dealkylation involved in DNA repair
		GO:0006351	transcription, DNA-templated
		GO:0006355	regulation of transcription, DNA-templated
		GO:0031594	neuromuscular junction
		(leeg)	(leeg)
ASCC2	ENSG00000100325	GO:0005515	protein binding
		GO:0005634	nucleus
		GO:0005654	nucleoplasm
		GO:0006307	DNA dealkylation involved in DNA repair
		GO:0006351	transcription, DNA-templated
		GO:0006355	regulation of transcription, DNA-templated
		GO:0099053	activating signal cointegrator 1 complex
		(leeg)	(leeg)
ASCC3	ENSG00000112249	GO:0000166	nucleotide binding
		GO:0003676	nucleic acid binding
		GO:0003723	RNA binding
		GO:0004386	helicase activity
		GO:0005515	protein binding
		GO:0005524	ATP binding
		GO:0005622	intracellular
		GO:0005634	nucleus
		GO:0005654	nucleoplasm
		GO:0005829	cytosol
		GO:0006281	DNA repair
		GO:0006307	DNA dealkylation involved in DNA repair
		GO:0006351	transcription, DNA-templated
		GO:0006355	regulation of transcription, DNA-templated
		GO:0006974	cellular response to DNA damage stimulus
		GO:0008283	cell proliferation
		GO:0016020	membrane
		GO:0016787	hydrolase activity
		GO:0032508	DNA duplex unwinding
		GO:0043140	ATP-dependent 3'-5' DNA helicase activity
		GO:0099053	activating signal cointegrator 1 complex
		(leeg)	(leeg)
ASF1A	ENSG00000111875	GO:0000790	nuclear chromatin
		GO:0001649	osteoblast differentiation
		GO:0003682	chromatin binding
		GO:0005515	protein binding
		GO:0005634	nucleus
		GO:0005654	nucleoplasm
		GO:0006281	DNA repair
		GO:0006325	chromatin organization
		GO:0006333	chromatin assembly or disassembly
		GO:0006334	nucleosome assembly
		GO:0006335	DNA replication-dependent nucleosome assembly
		GO:0006336	DNA replication-independent nucleosome assembly
		GO:0006351	transcription, DNA-templated
		GO:0006355	regulation of transcription, DNA-templated
		GO:0031936	negative regulation of chromatin silencing
		GO:0032991	macromolecular complex
		GO:0042393	histone binding
		GO:0042692	muscle cell differentiation
		(leeg)	(leeg)
ASTE1	ENSG00000034533	GO:0004518	nuclease activity
		GO:0005515	protein binding
		GO:0006281	DNA repair
		GO:0090305	nucleic acid phosphodiester bond hydrolysis
		(leeg)	(leeg)
ATF2	ENSG00000115966	GO:0000122	negative regulation of transcription from RNA polymerase II promoter
		GO:0000977	RNA polymerase II regulatory region sequence-specific DNA binding
		GO:0000980	RNA polymerase II distal enhancer sequence-specific DNA binding
		GO:0000981	RNA polymerase II transcription factor activity, sequence-specific DNA binding
		GO:0001076	transcription factor activity, RNA polymerase II transcription factor binding
		GO:0001077	transcriptional activator activity, RNA polymerase II proximal promoter sequence-specific DNA binding
		GO:0001102	RNA polymerase II activating transcription factor binding
		GO:0001158	enhancer sequence-specific DNA binding
		GO:0001228	transcriptional activator activity, RNA polymerase II transcription regulatory region sequence-specific DNA binding
		GO:0003151	outflow tract morphogenesis
		GO:0003676	nucleic acid binding
		GO:0003677	DNA binding
		GO:0003682	chromatin binding
		GO:0003700	DNA binding transcription factor activity
		GO:0003705	transcription factor activity, RNA polymerase II distal enhancer sequence-specific binding
		GO:0003713	transcription coactivator activity
		GO:0004402	histone acetyltransferase activity
		GO:0005515	protein binding
		GO:0005634	nucleus
		GO:0005654	nucleoplasm
		GO:0005737	cytoplasm
		GO:0005739	mitochondrion
		GO:0005741	mitochondrial outer membrane
		GO:0006351	transcription, DNA-templated
		GO:0006355	regulation of transcription, DNA-templated
		GO:0006357	regulation of transcription from RNA polymerase II promoter
		GO:0006366	transcription from RNA polymerase II promoter
		GO:0006970	response to osmotic stress
		GO:0006974	cellular response to DNA damage stimulus
		GO:0008134	transcription factor binding
		GO:0008140	cAMP response element binding protein binding
		GO:0009414	response to water deprivation
		GO:0010628	positive regulation of gene expression
		GO:0016020	membrane
		GO:0016525	negative regulation of angiogenesis
		GO:0016573	histone acetylation
		GO:0016740	transferase activity
		GO:0019901	protein kinase binding
		GO:0031573	intra-S DNA damage checkpoint
		GO:0032915	positive regulation of transforming growth factor beta2 production
		GO:0035497	cAMP response element binding
		GO:0035861	site of double-strand break
		GO:0043525	positive regulation of neuron apoptotic process
		GO:0043565	sequence-specific DNA binding
		GO:0045444	fat cell differentiation
		GO:0045944	positive regulation of transcription from RNA polymerase II promoter
		GO:0046872	metal ion binding
		GO:0046982	protein heterodimerization activity
		GO:0050680	negative regulation of epithelial cell proliferation
		GO:0051090	regulation of DNA binding transcription factor activity
		GO:0051091	positive regulation of DNA binding transcription factor activity
		GO:0060612	adipose tissue development
		GO:0097186	amelogenesis
		GO:0110024	positive regulation of cardiac muscle myoblast proliferation
		GO:1902110	positive regulation of mitochondrial membrane permeability involved in apoptotic process
		(leeg)	(leeg)
ATM	ENSG00000149311	GO:0000077	DNA damage checkpoint
		GO:0000166	nucleotide binding
		GO:0000723	telomere maintenance
		GO:0000724	double-strand break repair via homologous recombination
		GO:0000729	DNA double-strand break processing
		GO:0000731	DNA synthesis involved in DNA repair
		GO:0000732	strand displacement
		GO:0000781	chromosome, telomeric region
		GO:0000784	nuclear chromosome, telomeric region
		GO:0001541	ovarian follicle development
		GO:0001666	response to hypoxia
		GO:0001756	somitogenesis
		GO:0002331	pre-B cell allelic exclusion
		GO:0002376	immune system process
		GO:0002377	immunoglobulin production
		GO:0003677	DNA binding
		GO:0004672	protein kinase activity
		GO:0004674	protein serine/threonine kinase activity
		GO:0004677	DNA-dependent protein kinase activity
		GO:0005488	binding
		GO:0005515	protein binding
		GO:0005524	ATP binding
		GO:0005634	nucleus
		GO:0005654	nucleoplasm
		GO:0005730	nucleolus
		GO:0005737	cytoplasm
		GO:0005819	spindle
		GO:0006260	DNA replication
		GO:0006281	DNA repair
		GO:0006303	double-strand break repair via nonhomologous end joining
		GO:0006468	protein phosphorylation
		GO:0006915	apoptotic process
		GO:0006974	cellular response to DNA damage stimulus
		GO:0006975	DNA damage induced protein phosphorylation
		GO:0006977	DNA damage response, signal transduction by p53 class mediator resulting in cell cycle arrest
		GO:0007049	cell cycle
		GO:0007050	cell cycle arrest
		GO:0007094	mitotic spindle assembly checkpoint
		GO:0007131	reciprocal meiotic recombination
		GO:0007140	male meiotic nuclear division
		GO:0007143	female meiotic nuclear division
		GO:0007165	signal transduction
		GO:0007292	female gamete generation
		GO:0007420	brain development
		GO:0007507	heart development
		GO:0008340	determination of adult lifespan
		GO:0008585	female gonad development
		GO:0008630	intrinsic apoptotic signaling pathway in response to DNA damage
		GO:0009791	post-embryonic development
		GO:0010212	response to ionizing radiation
		GO:0010506	regulation of autophagy
		GO:0016301	kinase activity
		GO:0016303	1-phosphatidylinositol-3-kinase activity
		GO:0016310	phosphorylation
		GO:0016572	histone phosphorylation
		GO:0016740	transferase activity
		GO:0018105	peptidyl-serine phosphorylation
		GO:0030889	negative regulation of B cell proliferation
		GO:0031410	cytoplasmic vesicle
		GO:0032210	regulation of telomere maintenance via telomerase
		GO:0032212	positive regulation of telomere maintenance via telomerase
		GO:0033129	positive regulation of histone phosphorylation
		GO:0033151	V(D)J recombination
		GO:0035264	multicellular organism growth
		GO:0036092	phosphatidylinositol-3-phosphate biosynthetic process
		GO:0036289	peptidyl-serine autophosphorylation
		GO:0042159	lipoprotein catabolic process
		GO:0042981	regulation of apoptotic process
		GO:0043065	positive regulation of apoptotic process
		GO:0043517	positive regulation of DNA damage response, signal transduction by p53 class mediator
		GO:0043525	positive regulation of neuron apoptotic process
		GO:0044877	macromolecular complex binding
		GO:0045141	meiotic telomere clustering
		GO:0046777	protein autophosphorylation
		GO:0046983	protein dimerization activity
		GO:0047485	protein N-terminus binding
		GO:0048538	thymus development
		GO:0048599	oocyte development
		GO:0051402	neuron apoptotic process
		GO:0051726	regulation of cell cycle
		GO:0070192	chromosome organization involved in meiotic cell cycle
		GO:0071044	histone mRNA catabolic process
		GO:0071480	cellular response to gamma radiation
		GO:0071481	cellular response to X-ray
		GO:0071500	cellular response to nitrosative stress
		GO:0072434	signal transduction involved in mitotic G2 DNA damage checkpoint
		GO:0090399	replicative senescence
		GO:0097694	establishment of RNA localization to telomere
		GO:0097695	establishment of macromolecular complex localization to telomere
		GO:1900034	regulation of cellular response to heat
		GO:1901216	positive regulation of neuron death
		GO:1901796	regulation of signal transduction by p53 class mediator
		GO:1903626	positive regulation of DNA catabolic process
		GO:1903978	regulation of microglial cell activation
		GO:1904262	negative regulation of TORC1 signaling
		GO:1904354	negative regulation of telomere capping
		GO:1904358	positive regulation of telomere maintenance via telomere lengthening
		GO:1904884	positive regulation of telomerase catalytic core complex assembly
		GO:1905843	regulation of cellular response to gamma radiation
		GO:1990391	DNA repair complex
		GO:2001022	positive regulation of response to DNA damage stimulus
		(leeg)	(leeg)
ATP23	ENSG00000166896	GO:0004222	metalloendopeptidase activity
		GO:0004677	DNA-dependent protein kinase activity
		GO:0005829	cytosol
		GO:0005886	plasma membrane
		GO:0005958	DNA-dependent protein kinase-DNA ligase 4 complex
		GO:0006303	double-strand break repair via nonhomologous end joining
		GO:0006468	protein phosphorylation
		GO:0006508	proteolysis
		GO:0008233	peptidase activity
		GO:0008237	metallopeptidase activity
		GO:0016787	hydrolase activity
		GO:0030054	cell junction
		GO:0043231	intracellular membrane-bounded organelle
		GO:0046872	metal ion binding
		(leeg)	(leeg)
	ENSG00000262145	GO:0004222	metalloendopeptidase activity
		GO:0004677	DNA-dependent protein kinase activity
		GO:0005829	cytosol
		GO:0005886	plasma membrane
		GO:0005958	DNA-dependent protein kinase-DNA ligase 4 complex
		GO:0006303	double-strand break repair via nonhomologous end joining
		GO:0006468	protein phosphorylation
		GO:0006508	proteolysis
		GO:0008233	peptidase activity
		GO:0008237	metallopeptidase activity
		GO:0016787	hydrolase activity
		GO:0030054	cell junction
		GO:0043231	intracellular membrane-bounded organelle
		GO:0046872	metal ion binding
		(leeg)	(leeg)
ATR	ENSG00000175054	GO:0000077	DNA damage checkpoint
		GO:0000166	nucleotide binding
		GO:0000784	nuclear chromosome, telomeric region
		GO:0003677	DNA binding
		GO:0004672	protein kinase activity
		GO:0004674	protein serine/threonine kinase activity
		GO:0005488	binding
		GO:0005515	protein binding
		GO:0005524	ATP binding
		GO:0005634	nucleus
		GO:0005654	nucleoplasm
		GO:0005694	chromosome
		GO:0005794	Golgi apparatus
		GO:0006260	DNA replication
		GO:0006281	DNA repair
		GO:0006974	cellular response to DNA damage stimulus
		GO:0007275	multicellular organism development
		GO:0008156	negative regulation of DNA replication
		GO:0016301	kinase activity
		GO:0016310	phosphorylation
		GO:0016605	PML body
		GO:0016740	transferase activity
		GO:0018105	peptidyl-serine phosphorylation
		GO:0032212	positive regulation of telomere maintenance via telomerase
		GO:0032405	MutLalpha complex binding
		GO:0032407	MutSalpha complex binding
		GO:0034644	cellular response to UV
		GO:0036297	interstrand cross-link repair
		GO:0042493	response to drug
		GO:0043517	positive regulation of DNA damage response, signal transduction by p53 class mediator
		GO:0046777	protein autophosphorylation
		GO:0070198	protein localization to chromosome, telomeric region
		GO:0071480	cellular response to gamma radiation
		GO:0090399	replicative senescence
		GO:0097694	establishment of RNA localization to telomere
		GO:0097695	establishment of macromolecular complex localization to telomere
		GO:1900034	regulation of cellular response to heat
		GO:1901796	regulation of signal transduction by p53 class mediator
		GO:1904884	positive regulation of telomerase catalytic core complex assembly
		(leeg)	(leeg)
ATRIP	ENSG00000164053	GO:0000077	DNA damage checkpoint
		GO:0004527	exonuclease activity
		GO:0005515	protein binding
		GO:0005634	nucleus
		GO:0005654	nucleoplasm
		GO:0006260	DNA replication
		GO:0006281	DNA repair
		GO:0006974	cellular response to DNA damage stimulus
		GO:0036297	interstrand cross-link repair
		GO:0070530	K63-linked polyubiquitin modification-dependent protein binding
		GO:0090305	nucleic acid phosphodiester bond hydrolysis
		GO:1901796	regulation of signal transduction by p53 class mediator
		(leeg)	(leeg)
ATRX	ENSG00000085224	GO:0000166	nucleotide binding
		GO:0000212	meiotic spindle organization
		GO:0000228	nuclear chromosome
		GO:0000780	condensed nuclear chromosome, centromeric region
		GO:0000781	chromosome, telomeric region
		GO:0000784	nuclear chromosome, telomeric region
		GO:0000792	heterochromatin
		GO:0003677	DNA binding
		GO:0003678	DNA helicase activity
		GO:0003682	chromatin binding
		GO:0004386	helicase activity
		GO:0005515	protein binding
		GO:0005524	ATP binding
		GO:0005634	nucleus
		GO:0005654	nucleoplasm
		GO:0005694	chromosome
		GO:0005720	nuclear heterochromatin
		GO:0005721	pericentric heterochromatin
		GO:0006281	DNA repair
		GO:0006306	DNA methylation
		GO:0006310	DNA recombination
		GO:0006325	chromatin organization
		GO:0006334	nucleosome assembly
		GO:0006336	DNA replication-independent nucleosome assembly
		GO:0006338	chromatin remodeling
		GO:0006351	transcription, DNA-templated
		GO:0006355	regulation of transcription, DNA-templated
		GO:0006974	cellular response to DNA damage stimulus
		GO:0007283	spermatogenesis
		GO:0010571	positive regulation of nuclear cell cycle DNA replication
		GO:0015616	DNA translocase activity
		GO:0016604	nuclear body
		GO:0016605	PML body
		GO:0016787	hydrolase activity
		GO:0030330	DNA damage response, signal transduction by p53 class mediator
		GO:0030900	forebrain development
		GO:0031297	replication fork processing
		GO:0031618	nuclear pericentric heterochromatin
		GO:0031933	telomeric heterochromatin
		GO:0032206	positive regulation of telomere maintenance
		GO:0032508	DNA duplex unwinding
		GO:0035064	methylated histone binding
		GO:0035128	post-embryonic forelimb morphogenesis
		GO:0035264	multicellular organism growth
		GO:0042393	histone binding
		GO:0045944	positive regulation of transcription from RNA polymerase II promoter
		GO:0046872	metal ion binding
		GO:0060009	Sertoli cell development
		GO:0070087	chromo shadow domain binding
		GO:0070192	chromosome organization involved in meiotic cell cycle
		GO:0070198	protein localization to chromosome, telomeric region
		GO:0070603	SWI/SNF superfamily-type complex
		GO:0072520	seminiferous tubule development
		GO:0072711	cellular response to hydroxyurea
		GO:1900112	regulation of histone H3-K9 trimethylation
		GO:1901581	negative regulation of telomeric RNA transcription from RNA pol II promoter
		GO:1901582	positive regulation of telomeric RNA transcription from RNA pol II promoter
		GO:1904908	negative regulation of maintenance of mitotic sister chromatid cohesion, telomeric
		GO:1990707	nuclear subtelomeric heterochromatin
		(leeg)	(leeg)
ATXN3	ENSG00000066427	GO:0000226	microtubule cytoskeleton organization
		GO:0004843	thiol-dependent ubiquitin-specific protease activity
		GO:0005515	protein binding
		GO:0005634	nucleus
		GO:0005654	nucleoplasm
		GO:0005730	nucleolus
		GO:0005737	cytoplasm
		GO:0005759	mitochondrial matrix
		GO:0005789	endoplasmic reticulum membrane
		GO:0005829	cytosol
		GO:0005886	plasma membrane
		GO:0006289	nucleotide-excision repair
		GO:0006351	transcription, DNA-templated
		GO:0006355	regulation of transcription, DNA-templated
		GO:0006508	proteolysis
		GO:0006511	ubiquitin-dependent protein catabolic process
		GO:0006515	protein quality control for misfolded or incompletely synthesized proteins
		GO:0007268	chemical synaptic transmission
		GO:0007399	nervous system development
		GO:0008233	peptidase activity
		GO:0008234	cysteine-type peptidase activity
		GO:0010810	regulation of cell-substrate adhesion
		GO:0016363	nuclear matrix
		GO:0016579	protein deubiquitination
		GO:0016787	hydrolase activity
		GO:0030036	actin cytoskeleton organization
		GO:0031625	ubiquitin protein ligase binding
		GO:0031966	mitochondrial membrane
		GO:0034605	cellular response to heat
		GO:0035520	monoubiquitinated protein deubiquitination
		GO:0036459	thiol-dependent ubiquitinyl hydrolase activity
		GO:0042405	nuclear inclusion body
		GO:0043161	proteasome-mediated ubiquitin-dependent protein catabolic process
		GO:0045104	intermediate filament cytoskeleton organization
		GO:0051117	ATPase binding
		GO:0061578	Lys63-specific deubiquitinase activity
		GO:0070536	protein K63-linked deubiquitination
		GO:0071108	protein K48-linked deubiquitination
		GO:0071218	cellular response to misfolded protein
		GO:1904294	positive regulation of ERAD pathway
		GO:1904379	protein localization to cytosolic proteasome complex involved in ERAD pathway
		GO:1990380	Lys48-specific deubiquitinase activity
		(leeg)	(leeg)
AURKA	ENSG00000087586	GO:0000086	G2/M transition of mitotic cell cycle
		GO:0000166	nucleotide binding
		GO:0000212	meiotic spindle organization
		GO:0000226	microtubule cytoskeleton organization
		GO:0000278	mitotic cell cycle
		GO:0000780	condensed nuclear chromosome, centromeric region
		GO:0000922	spindle pole
		GO:0004672	protein kinase activity
		GO:0004674	protein serine/threonine kinase activity
		GO:0004712	protein serine/threonine/tyrosine kinase activity
		GO:0005515	protein binding
		GO:0005524	ATP binding
		GO:0005634	nucleus
		GO:0005654	nucleoplasm
		GO:0005737	cytoplasm
		GO:0005813	centrosome
		GO:0005814	centriole
		GO:0005815	microtubule organizing center
		GO:0005819	spindle
		GO:0005829	cytosol
		GO:0005856	cytoskeleton
		GO:0005874	microtubule
		GO:0005876	spindle microtubule
		GO:0005929	cilium
		GO:0006468	protein phosphorylation
		GO:0006977	DNA damage response, signal transduction by p53 class mediator resulting in cell cycle arrest
		GO:0007049	cell cycle
		GO:0007051	spindle organization
		GO:0007052	mitotic spindle organization
		GO:0007057	spindle assembly involved in female meiosis I
		GO:0007098	centrosome cycle
		GO:0007100	mitotic centrosome separation
		GO:0009611	response to wounding
		GO:0009948	anterior/posterior axis specification
		GO:0010389	regulation of G2/M transition of mitotic cell cycle
		GO:0010972	negative regulation of G2/M transition of mitotic cell cycle
		GO:0015630	microtubule cytoskeleton
		GO:0016301	kinase activity
		GO:0016310	phosphorylation
		GO:0016740	transferase activity
		GO:0019901	protein kinase binding
		GO:0030030	cell projection organization
		GO:0030496	midbody
		GO:0031145	anaphase-promoting complex-dependent catabolic process
		GO:0031616	spindle pole centrosome
		GO:0031625	ubiquitin protein ligase binding
		GO:0031647	regulation of protein stability
		GO:0032091	negative regulation of protein binding
		GO:0032133	chromosome passenger complex
		GO:0032436	positive regulation of proteasomal ubiquitin-dependent protein catabolic process
		GO:0032465	regulation of cytokinesis
		GO:0035174	histone serine kinase activity
		GO:0035404	histone-serine phosphorylation
		GO:0042585	germinal vesicle
		GO:0042995	cell projection
		GO:0043066	negative regulation of apoptotic process
		GO:0043203	axon hillock
		GO:0045120	pronucleus
		GO:0045840	positive regulation of mitotic nuclear division
		GO:0046605	regulation of centrosome cycle
		GO:0046777	protein autophosphorylation
		GO:0046982	protein heterodimerization activity
		GO:0048471	perinuclear region of cytoplasm
		GO:0051233	spindle midzone
		GO:0051301	cell division
		GO:0051321	meiotic cell cycle
		GO:0051642	centrosome localization
		GO:0071539	protein localization to centrosome
		GO:0072686	mitotic spindle
		GO:0072687	meiotic spindle
		GO:0097421	liver regeneration
		GO:0097431	mitotic spindle pole
		GO:1900195	positive regulation of oocyte maturation
		GO:1901796	regulation of signal transduction by p53 class mediator
		GO:1990138	neuron projection extension
AXIN2	ENSG00000168646	GO:0001756	somitogenesis
		GO:0001934	positive regulation of protein phosphorylation
		GO:0001957	intramembranous ossification
		GO:0003139	secondary heart field specification
		GO:0003413	chondrocyte differentiation involved in endochondral bone morphogenesis
		GO:0005096	GTPase activator activity
		GO:0005515	protein binding
		GO:0005634	nucleus
		GO:0005737	cytoplasm
		GO:0005813	centrosome
		GO:0005829	cytosol
		GO:0005886	plasma membrane
		GO:0007275	multicellular organism development
		GO:0008013	beta-catenin binding
		GO:0008283	cell proliferation
		GO:0008285	negative regulation of cell proliferation
		GO:0010718	positive regulation of epithelial to mesenchymal transition
		GO:0010942	positive regulation of cell death
		GO:0016055	Wnt signaling pathway
		GO:0016579	protein deubiquitination
		GO:0019899	enzyme binding
		GO:0030111	regulation of Wnt signaling pathway
		GO:0030282	bone mineralization
		GO:0030877	beta-catenin destruction complex
		GO:0031625	ubiquitin protein ligase binding
		GO:0032423	regulation of mismatch repair
		GO:0034613	cellular protein localization
		GO:0035414	negative regulation of catenin import into nucleus
		GO:0042476	odontogenesis
		GO:0043547	positive regulation of GTPase activity
		GO:0043570	maintenance of DNA repeat elements
		GO:0045668	negative regulation of osteoblast differentiation
		GO:0048255	mRNA stabilization
		GO:0061181	regulation of chondrocyte development
		GO:0070411	I-SMAD binding
		GO:0070602	regulation of centromeric sister chromatid cohesion
		GO:0090090	negative regulation of canonical Wnt signaling pathway
		GO:0090263	positive regulation of canonical Wnt signaling pathway
		GO:1904837	beta-catenin-TCF complex assembly
		(leeg)	(leeg)
BABAM1	ENSG00000105393	GO:0005515	protein binding
		GO:0005634	nucleus
		GO:0005654	nucleoplasm
		GO:0005737	cytoplasm
		GO:0005829	cytosol
		GO:0006281	DNA repair
		GO:0006302	double-strand break repair
		GO:0006303	double-strand break repair via nonhomologous end joining
		GO:0006325	chromatin organization
		GO:0006974	cellular response to DNA damage stimulus
		GO:0007049	cell cycle
		GO:0010212	response to ionizing radiation
		GO:0016579	protein deubiquitination
		GO:0016604	nuclear body
		GO:0045739	positive regulation of DNA repair
		GO:0051301	cell division
		GO:0070531	BRCA1-A complex
		GO:0070536	protein K63-linked deubiquitination
		GO:0070552	BRISC complex
		GO:0072425	signal transduction involved in G2 DNA damage checkpoint
		(leeg)	(leeg)
BABAM2	ENSG00000158019	GO:0000152	nuclear ubiquitin ligase complex
		GO:0000268	peroxisome targeting sequence binding
		GO:0005164	tumor necrosis factor receptor binding
		GO:0005515	protein binding
		GO:0005634	nucleus
		GO:0005654	nucleoplasm
		GO:0005737	cytoplasm
		GO:0005829	cytosol
		GO:0006281	DNA repair
		GO:0006302	double-strand break repair
		GO:0006303	double-strand break repair via nonhomologous end joining
		GO:0006325	chromatin organization
		GO:0006915	apoptotic process
		GO:0006974	cellular response to DNA damage stimulus
		GO:0007049	cell cycle
		GO:0007165	signal transduction
		GO:0010212	response to ionizing radiation
		GO:0016579	protein deubiquitination
		GO:0031593	polyubiquitin modification-dependent protein binding
		GO:0043066	negative regulation of apoptotic process
		GO:0045739	positive regulation of DNA repair
		GO:0051301	cell division
		GO:0070531	BRCA1-A complex
		GO:0070536	protein K63-linked deubiquitination
		GO:0070552	BRISC complex
		GO:0072425	signal transduction involved in G2 DNA damage checkpoint
		(leeg)	(leeg)
BACH1	ENSG00000156273	GO:0000083	regulation of transcription involved in G1/S transition of mitotic cell cycle
		GO:0000117	regulation of transcription involved in G2/M transition of mitotic cell cycle
		GO:0000122	negative regulation of transcription from RNA polymerase II promoter
		GO:0000980	RNA polymerase II distal enhancer sequence-specific DNA binding
		GO:0000981	RNA polymerase II transcription factor activity, sequence-specific DNA binding
		GO:0001078	transcriptional repressor activity, RNA polymerase II proximal promoter sequence-specific DNA binding
		GO:0001205	transcriptional activator activity, RNA polymerase II distal enhancer sequence-specific DNA binding
		GO:0001206	transcriptional repressor activity, RNA polymerase II distal enhancer sequence-specific binding
		GO:0003677	DNA binding
		GO:0003700	DNA binding transcription factor activity
		GO:0004842	ubiquitin-protein transferase activity
		GO:0005515	protein binding
		GO:0005634	nucleus
		GO:0005737	cytoplasm
		GO:0005829	cytosol
		GO:0006281	DNA repair
		GO:0006351	transcription, DNA-templated
		GO:0006355	regulation of transcription, DNA-templated
		GO:0006366	transcription from RNA polymerase II promoter
		GO:0016567	protein ubiquitination
		GO:0020037	heme binding
		GO:0031463	Cul3-RING ubiquitin ligase complex
		GO:0045944	positive regulation of transcription from RNA polymerase II promoter
		GO:0061418	regulation of transcription from RNA polymerase II promoter in response to hypoxia
		(leeg)	(leeg)
BARD1	ENSG00000138376	GO:0000151	ubiquitin ligase complex
		GO:0000729	DNA double-strand break processing
		GO:0000731	DNA synthesis involved in DNA repair
		GO:0000732	strand displacement
		GO:0001894	tissue homeostasis
		GO:0003723	RNA binding
		GO:0004842	ubiquitin-protein transferase activity
		GO:0005515	protein binding
		GO:0005634	nucleus
		GO:0005654	nucleoplasm
		GO:0005737	cytoplasm
		GO:0006260	DNA replication
		GO:0006281	DNA repair
		GO:0006303	double-strand break repair via nonhomologous end joining
		GO:0006974	cellular response to DNA damage stimulus
		GO:0007050	cell cycle arrest
		GO:0016567	protein ubiquitination
		GO:0016579	protein deubiquitination
		GO:0016607	nuclear speck
		GO:0016740	transferase activity
		GO:0019900	kinase binding
		GO:0031436	BRCA1-BARD1 complex
		GO:0031441	negative regulation of mRNA 3'-end processing
		GO:0036464	cytoplasmic ribonucleoprotein granule
		GO:0042325	regulation of phosphorylation
		GO:0042803	protein homodimerization activity
		GO:0043065	positive regulation of apoptotic process
		GO:0043066	negative regulation of apoptotic process
		GO:0045732	positive regulation of protein catabolic process
		GO:0046826	negative regulation of protein export from nucleus
		GO:0046872	metal ion binding
		GO:0046982	protein heterodimerization activity
		GO:0070531	BRCA1-A complex
		GO:0085020	protein K6-linked ubiquitination
		GO:1901796	regulation of signal transduction by p53 class mediator
		(leeg)	(leeg)
BAX	ENSG00000087088	GO:0001541	ovarian follicle development
		GO:0001764	neuron migration
		GO:0001776	leukocyte homeostasis
		GO:0001777	T cell homeostatic proliferation
		GO:0001782	B cell homeostasis
		GO:0001783	B cell apoptotic process
		GO:0001822	kidney development
		GO:0001836	release of cytochrome c from mitochondria
		GO:0001844	protein insertion into mitochondrial membrane involved in apoptotic signaling pathway
		GO:0001974	blood vessel remodeling
		GO:0002262	myeloid cell homeostasis
		GO:0002352	B cell negative selection
		GO:0002358	B cell homeostatic proliferation
		GO:0002904	positive regulation of B cell apoptotic process
		GO:0005515	protein binding
		GO:0005622	intracellular
		GO:0005634	nucleus
		GO:0005635	nuclear envelope
		GO:0005737	cytoplasm
		GO:0005739	mitochondrion
		GO:0005741	mitochondrial outer membrane
		GO:0005757	mitochondrial permeability transition pore complex
		GO:0005783	endoplasmic reticulum
		GO:0005789	endoplasmic reticulum membrane
		GO:0005829	cytosol
		GO:0006367	transcription initiation from RNA polymerase II promoter
		GO:0006687	glycosphingolipid metabolic process
		GO:0006808	regulation of nitrogen utilization
		GO:0006915	apoptotic process
		GO:0006919	activation of cysteine-type endopeptidase activity involved in apoptotic process
		GO:0006974	cellular response to DNA damage stimulus
		GO:0006977	DNA damage response, signal transduction by p53 class mediator resulting in cell cycle arrest
		GO:0006987	activation of signaling protein activity involved in unfolded protein response
		GO:0007281	germ cell development
		GO:0007283	spermatogenesis
		GO:0007399	nervous system development
		GO:0007548	sex differentiation
		GO:0008053	mitochondrial fusion
		GO:0008283	cell proliferation
		GO:0008285	negative regulation of cell proliferation
		GO:0008289	lipid binding
		GO:0008584	male gonad development
		GO:0008625	extrinsic apoptotic signaling pathway via death domain receptors
		GO:0008630	intrinsic apoptotic signaling pathway in response to DNA damage
		GO:0008635	activation of cysteine-type endopeptidase activity involved in apoptotic process by cytochrome c
		GO:0008637	apoptotic mitochondrial changes
		GO:0009566	fertilization
		GO:0009611	response to wounding
		GO:0009636	response to toxic substance
		GO:0009651	response to salt stress
		GO:0009791	post-embryonic development
		GO:0010212	response to ionizing radiation
		GO:0010248	establishment or maintenance of transmembrane electrochemical gradient
		GO:0010332	response to gamma radiation
		GO:0010524	positive regulation of calcium ion transport into cytosol
		GO:0015267	channel activity
		GO:0016020	membrane
		GO:0016021	integral component of membrane
		GO:0016032	viral process
		GO:0021854	hypothalamus development
		GO:0021987	cerebral cortex development
		GO:0030544	Hsp70 protein binding
		GO:0031966	mitochondrial membrane
		GO:0032091	negative regulation of protein binding
		GO:0032461	positive regulation of protein oligomerization
		GO:0032469	endoplasmic reticulum calcium ion homeostasis
		GO:0032471	negative regulation of endoplasmic reticulum calcium ion concentration
		GO:0032976	release of matrix enzymes from mitochondria
		GO:0033137	negative regulation of peptidyl-serine phosphorylation
		GO:0033599	regulation of mammary gland epithelial cell proliferation
		GO:0034644	cellular response to UV
		GO:0035108	limb morphogenesis
		GO:0035234	ectopic germ cell programmed cell death
		GO:0042475	odontogenesis of dentin-containing tooth
		GO:0042802	identical protein binding
		GO:0042803	protein homodimerization activity
		GO:0042981	regulation of apoptotic process
		GO:0043065	positive regulation of apoptotic process
		GO:0043281	regulation of cysteine-type endopeptidase activity involved in apoptotic process
		GO:0043496	regulation of protein homodimerization activity
		GO:0043497	regulation of protein heterodimerization activity
		GO:0043523	regulation of neuron apoptotic process
		GO:0043524	negative regulation of neuron apoptotic process
		GO:0043525	positive regulation of neuron apoptotic process
		GO:0043653	mitochondrial fragmentation involved in apoptotic process
		GO:0045136	development of secondary sexual characteristics
		GO:0046666	retinal cell programmed cell death
		GO:0046930	pore complex
		GO:0046982	protein heterodimerization activity
		GO:0048087	positive regulation of developmental pigmentation
		GO:0048147	negative regulation of fibroblast proliferation
		GO:0048515	spermatid differentiation
		GO:0048597	post-embryonic camera-type eye morphogenesis
		GO:0048678	response to axon injury
		GO:0048872	homeostasis of number of cells
		GO:0048873	homeostasis of number of cells within a tissue
		GO:0051087	chaperone binding
		GO:0051259	protein oligomerization
		GO:0051260	protein homooligomerization
		GO:0051281	positive regulation of release of sequestered calcium ion into cytosol
		GO:0051402	neuron apoptotic process
		GO:0051434	BH3 domain binding
		GO:0051726	regulation of cell cycle
		GO:0051881	regulation of mitochondrial membrane potential
		GO:0060011	Sertoli cell proliferation
		GO:0060041	retina development in camera-type eye
		GO:0060058	positive regulation of apoptotic process involved in mammary gland involution
		GO:0060068	vagina development
		GO:0070059	intrinsic apoptotic signaling pathway in response to endoplasmic reticulum stress
		GO:0070062	extracellular exosome
		GO:0070242	thymocyte apoptotic process
		GO:0070584	mitochondrion morphogenesis
		GO:0071310	cellular response to organic substance
		GO:0071944	cell periphery
		GO:0072332	intrinsic apoptotic signaling pathway by p53 class mediator
		GO:0090200	positive regulation of release of cytochrome c from mitochondria
		GO:0097136	Bcl-2 family protein complex
		GO:0097144	BAX complex
		GO:0097190	apoptotic signaling pathway
		GO:0097191	extrinsic apoptotic signaling pathway
		GO:0097192	extrinsic apoptotic signaling pathway in absence of ligand
		GO:0097193	intrinsic apoptotic signaling pathway
		GO:0097296	activation of cysteine-type endopeptidase activity involved in apoptotic signaling pathway
		GO:1900103	positive regulation of endoplasmic reticulum unfolded protein response
		GO:1901030	positive regulation of mitochondrial outer membrane permeabilization involved in apoptotic signaling pathway
		GO:1902108	regulation of mitochondrial membrane permeability involved in apoptotic process
		GO:1902110	positive regulation of mitochondrial membrane permeability involved in apoptotic process
		GO:1902262	apoptotic process involved in blood vessel morphogenesis
		GO:1902263	apoptotic process involved in embryonic digit morphogenesis
		GO:1902445	regulation of mitochondrial membrane permeability involved in programmed necrotic cell death
		GO:1902512	positive regulation of apoptotic DNA fragmentation
		GO:1903896	positive regulation of IRE1-mediated unfolded protein response
		GO:1990117	B cell receptor apoptotic signaling pathway
		GO:2001234	negative regulation of apoptotic signaling pathway
		GO:2001241	positive regulation of extrinsic apoptotic signaling pathway in absence of ligand
		GO:2001244	positive regulation of intrinsic apoptotic signaling pathway
		(leeg)	(leeg)
BCCIP	ENSG00000107949	GO:0000079	regulation of cyclin-dependent protein serine/threonine kinase activity
		GO:0000226	microtubule cytoskeleton organization
		GO:0000922	spindle pole
		GO:0003723	RNA binding
		GO:0005515	protein binding
		GO:0005634	nucleus
		GO:0005654	nucleoplasm
		GO:0005737	cytoplasm
		GO:0005813	centrosome
		GO:0005814	centriole
		GO:0005815	microtubule organizing center
		GO:0005829	cytosol
		GO:0005856	cytoskeleton
		GO:0006281	DNA repair
		GO:0006974	cellular response to DNA damage stimulus
		GO:0007049	cell cycle
		GO:0007052	mitotic spindle organization
		GO:0019207	kinase regulator activity
		GO:0019908	nuclear cyclin-dependent protein kinase holoenzyme complex
		GO:0034453	microtubule anchoring
		GO:0061101	neuroendocrine cell differentiation
		GO:0090307	mitotic spindle assembly
		GO:0097431	mitotic spindle pole
		(leeg)	(leeg)
BCL2	ENSG00000171791	GO:0000209	protein polyubiquitination
		GO:0000902	cell morphogenesis
		GO:0001503	ossification
		GO:0001541	ovarian follicle development
		GO:0001656	metanephros development
		GO:0001657	ureteric bud development
		GO:0001658	branching involved in ureteric bud morphogenesis
		GO:0001662	behavioral fear response
		GO:0001776	leukocyte homeostasis
		GO:0001782	B cell homeostasis
		GO:0001822	kidney development
		GO:0001836	release of cytochrome c from mitochondria
		GO:0001952	regulation of cell-matrix adhesion
		GO:0002020	protease binding
		GO:0002260	lymphocyte homeostasis
		GO:0002320	lymphoid progenitor cell differentiation
		GO:0002326	B cell lineage commitment
		GO:0002360	T cell lineage commitment
		GO:0002520	immune system development
		GO:0002931	response to ischemia
		GO:0003014	renal system process
		GO:0005515	protein binding
		GO:0005622	intracellular
		GO:0005634	nucleus
		GO:0005654	nucleoplasm
		GO:0005737	cytoplasm
		GO:0005739	mitochondrion
		GO:0005741	mitochondrial outer membrane
		GO:0005783	endoplasmic reticulum
		GO:0005789	endoplasmic reticulum membrane
		GO:0005829	cytosol
		GO:0006470	protein dephosphorylation
		GO:0006582	melanin metabolic process
		GO:0006808	regulation of nitrogen utilization
		GO:0006874	cellular calcium ion homeostasis
		GO:0006915	apoptotic process
		GO:0006959	humoral immune response
		GO:0006974	cellular response to DNA damage stimulus
		GO:0006979	response to oxidative stress
		GO:0007015	actin filament organization
		GO:0007409	axonogenesis
		GO:0007565	female pregnancy
		GO:0007569	cell aging
		GO:0008134	transcription factor binding
		GO:0008283	cell proliferation
		GO:0008284	positive regulation of cell proliferation
		GO:0008285	negative regulation of cell proliferation
		GO:0008584	male gonad development
		GO:0008625	extrinsic apoptotic signaling pathway via death domain receptors
		GO:0008630	intrinsic apoptotic signaling pathway in response to DNA damage
		GO:0008631	intrinsic apoptotic signaling pathway in response to oxidative stress
		GO:0008637	apoptotic mitochondrial changes
		GO:0009314	response to radiation
		GO:0009636	response to toxic substance
		GO:0009791	post-embryonic development
		GO:0009887	animal organ morphogenesis
		GO:0010039	response to iron ion
		GO:0010224	response to UV-B
		GO:0010332	response to gamma radiation
		GO:0010468	regulation of gene expression
		GO:0010506	regulation of autophagy
		GO:0010507	negative regulation of autophagy
		GO:0010523	negative regulation of calcium ion transport into cytosol
		GO:0010559	regulation of glycoprotein biosynthetic process
		GO:0014031	mesenchymal cell development
		GO:0014042	positive regulation of neuron maturation
		GO:0014911	positive regulation of smooth muscle cell migration
		GO:0015267	channel activity
		GO:0016020	membrane
		GO:0016021	integral component of membrane
		GO:0016248	channel inhibitor activity
		GO:0018105	peptidyl-serine phosphorylation
		GO:0018107	peptidyl-threonine phosphorylation
		GO:0019221	cytokine-mediated signaling pathway
		GO:0019903	protein phosphatase binding
		GO:0021747	cochlear nucleus development
		GO:0022612	gland morphogenesis
		GO:0022898	regulation of transmembrane transporter activity
		GO:0030097	hemopoiesis
		GO:0030183	B cell differentiation
		GO:0030217	T cell differentiation
		GO:0030279	negative regulation of ossification
		GO:0030307	positive regulation of cell growth
		GO:0030308	negative regulation of cell growth
		GO:0030318	melanocyte differentiation
		GO:0030336	negative regulation of cell migration
		GO:0030890	positive regulation of B cell proliferation
		GO:0031069	hair follicle morphogenesis
		GO:0031103	axon regeneration
		GO:0031625	ubiquitin protein ligase binding
		GO:0031647	regulation of protein stability
		GO:0031965	nuclear membrane
		GO:0031966	mitochondrial membrane
		GO:0032469	endoplasmic reticulum calcium ion homeostasis
		GO:0032835	glomerulus development
		GO:0032848	negative regulation of cellular pH reduction
		GO:0032880	regulation of protein localization
		GO:0032991	macromolecular complex
		GO:0033033	negative regulation of myeloid cell apoptotic process
		GO:0033077	T cell differentiation in thymus
		GO:0033138	positive regulation of peptidyl-serine phosphorylation
		GO:0033689	negative regulation of osteoblast proliferation
		GO:0034097	response to cytokine
		GO:0035094	response to nicotine
		GO:0035265	organ growth
		GO:0040007	growth
		GO:0040018	positive regulation of multicellular organism growth
		GO:0042100	B cell proliferation
		GO:0042149	cellular response to glucose starvation
		GO:0042493	response to drug
		GO:0042542	response to hydrogen peroxide
		GO:0042802	identical protein binding
		GO:0042803	protein homodimerization activity
		GO:0042981	regulation of apoptotic process
		GO:0043029	T cell homeostasis
		GO:0043066	negative regulation of apoptotic process
		GO:0043067	regulation of programmed cell death
		GO:0043085	positive regulation of catalytic activity
		GO:0043209	myelin sheath
		GO:0043375	CD8-positive, alpha-beta T cell lineage commitment
		GO:0043473	pigmentation
		GO:0043496	regulation of protein homodimerization activity
		GO:0043497	regulation of protein heterodimerization activity
		GO:0043524	negative regulation of neuron apoptotic process
		GO:0043565	sequence-specific DNA binding
		GO:0043583	ear development
		GO:0045069	regulation of viral genome replication
		GO:0045636	positive regulation of melanocyte differentiation
		GO:0045930	negative regulation of mitotic cell cycle
		GO:0046671	negative regulation of retinal cell programmed cell death
		GO:0046902	regulation of mitochondrial membrane permeability
		GO:0046930	pore complex
		GO:0046982	protein heterodimerization activity
		GO:0048041	focal adhesion assembly
		GO:0048066	developmental pigmentation
		GO:0048070	regulation of developmental pigmentation
		GO:0048087	positive regulation of developmental pigmentation
		GO:0048536	spleen development
		GO:0048538	thymus development
		GO:0048545	response to steroid hormone
		GO:0048546	digestive tract morphogenesis
		GO:0048589	developmental growth
		GO:0048599	oocyte development
		GO:0048743	positive regulation of skeletal muscle fiber development
		GO:0048753	pigment granule organization
		GO:0048873	homeostasis of number of cells within a tissue
		GO:0050790	regulation of catalytic activity
		GO:0050853	B cell receptor signaling pathway
		GO:0051384	response to glucocorticoid
		GO:0051402	neuron apoptotic process
		GO:0051434	BH3 domain binding
		GO:0051607	defense response to virus
		GO:0051721	protein phosphatase 2A binding
		GO:0051726	regulation of cell cycle
		GO:0051881	regulation of mitochondrial membrane potential
		GO:0051902	negative regulation of mitochondrial depolarization
		GO:0051924	regulation of calcium ion transport
		GO:0055085	transmembrane transport
		GO:0070059	intrinsic apoptotic signaling pathway in response to endoplasmic reticulum stress
		GO:0071310	cellular response to organic substance
		GO:0071456	cellular response to hypoxia
		GO:0072593	reactive oxygen species metabolic process
		GO:0097192	extrinsic apoptotic signaling pathway in absence of ligand
		GO:0098609	cell-cell adhesion
		GO:1900740	positive regulation of protein insertion into mitochondrial membrane involved in apoptotic signaling pathway
		GO:2000134	negative regulation of G1/S transition of mitotic cell cycle
		GO:2000378	negative regulation of reactive oxygen species metabolic process
		GO:2000811	negative regulation of anoikis
		GO:2001234	negative regulation of apoptotic signaling pathway
		GO:2001240	negative regulation of extrinsic apoptotic signaling pathway in absence of ligand
		GO:2001243	negative regulation of intrinsic apoptotic signaling pathway
		GO:2001244	positive regulation of intrinsic apoptotic signaling pathway
		(leeg)	(leeg)
BIVM-ERCC5	ENSG00000270181	GO:0003677	DNA binding
		GO:0003697	single-stranded DNA binding
		GO:0003824	catalytic activity
		GO:0004518	nuclease activity
		GO:0004519	endonuclease activity
		GO:0004520	endodeoxyribonuclease activity
		GO:0005634	nucleus
		GO:0006281	DNA repair
		GO:0006289	nucleotide-excision repair
		GO:0006295	nucleotide-excision repair, DNA incision, 3'-to lesion
		GO:0016788	hydrolase activity, acting on ester bonds
		GO:0090305	nucleic acid phosphodiester bond hydrolysis
		(leeg)	(leeg)
BLM	ENSG00000197299	GO:0000079	regulation of cyclin-dependent protein serine/threonine kinase activity
		GO:0000166	nucleotide binding
		GO:0000228	nuclear chromosome
		GO:0000400	four-way junction DNA binding
		GO:0000403	Y-form DNA binding
		GO:0000405	bubble DNA binding
		GO:0000724	double-strand break repair via homologous recombination
		GO:0000729	DNA double-strand break processing
		GO:0000731	DNA synthesis involved in DNA repair
		GO:0000732	strand displacement
		GO:0000733	DNA strand renaturation
		GO:0000781	chromosome, telomeric region
		GO:0000800	lateral element
		GO:0002039	p53 binding
		GO:0003676	nucleic acid binding
		GO:0003677	DNA binding
		GO:0003678	DNA helicase activity
		GO:0003697	single-stranded DNA binding
		GO:0003824	catalytic activity
		GO:0004003	ATP-dependent DNA helicase activity
		GO:0004386	helicase activity
		GO:0005515	protein binding
		GO:0005524	ATP binding
		GO:0005622	intracellular
		GO:0005634	nucleus
		GO:0005654	nucleoplasm
		GO:0005657	replication fork
		GO:0005730	nucleolus
		GO:0005737	cytoplasm
		GO:0005829	cytosol
		GO:0006260	DNA replication
		GO:0006281	DNA repair
		GO:0006310	DNA recombination
		GO:0006974	cellular response to DNA damage stimulus
		GO:0007095	mitotic G2 DNA damage checkpoint
		GO:0008026	ATP-dependent helicase activity
		GO:0008094	DNA-dependent ATPase activity
		GO:0008270	zinc ion binding
		GO:0009378	four-way junction helicase activity
		GO:0010165	response to X-ray
		GO:0016363	nuclear matrix
		GO:0016605	PML body
		GO:0016787	hydrolase activity
		GO:0016818	hydrolase activity, acting on acid anhydrides, in phosphorus-containing anhydrides
		GO:0016887	ATPase activity
		GO:0031297	replication fork processing
		GO:0032508	DNA duplex unwinding
		GO:0035786	protein complex oligomerization
		GO:0036310	annealing helicase activity
		GO:0042803	protein homodimerization activity
		GO:0043140	ATP-dependent 3'-5' DNA helicase activity
		GO:0044237	cellular metabolic process
		GO:0044806	G-quadruplex DNA unwinding
		GO:0045893	positive regulation of transcription, DNA-templated
		GO:0045910	negative regulation of DNA recombination
		GO:0046872	metal ion binding
		GO:0048478	replication fork protection
		GO:0051259	protein oligomerization
		GO:0051260	protein homooligomerization
		GO:0051782	negative regulation of cell division
		GO:0051880	G-quadruplex DNA binding
		GO:0061749	forked DNA-dependent helicase activity
		GO:0061820	telomeric D-loop disassembly
		GO:0061821	telomeric D-loop binding
		GO:0061849	telomeric G-quadruplex DNA binding
		GO:0071479	cellular response to ionizing radiation
		GO:0072711	cellular response to hydroxyurea
		GO:0072757	cellular response to camptothecin
		GO:0090329	regulation of DNA-dependent DNA replication
		GO:0090656	t-circle formation
		GO:1901796	regulation of signal transduction by p53 class mediator
		GO:1905773	8-hydroxy-2'-deoxyguanosine DNA binding
		(leeg)	(leeg)
BOD1L1	ENSG00000038219	GO:0005654	nucleoplasm
		GO:0005694	chromosome
		GO:0006281	DNA repair
		GO:0006974	cellular response to DNA damage stimulus
		GO:0031297	replication fork processing
		(leeg)	(leeg)
BRCA1	ENSG00000012048	GO:0000151	ubiquitin ligase complex
		GO:0000724	double-strand break repair via homologous recombination
		GO:0000729	DNA double-strand break processing
		GO:0000731	DNA synthesis involved in DNA repair
		GO:0000732	strand displacement
		GO:0000793	condensed chromosome
		GO:0000794	condensed nuclear chromosome
		GO:0000800	lateral element
		GO:0001105	RNA polymerase II transcription coactivator activity
		GO:0003677	DNA binding
		GO:0003684	damaged DNA binding
		GO:0003713	transcription coactivator activity
		GO:0003723	RNA binding
		GO:0004842	ubiquitin-protein transferase activity
		GO:0005515	protein binding
		GO:0005634	nucleus
		GO:0005654	nucleoplasm
		GO:0005694	chromosome
		GO:0005737	cytoplasm
		GO:0005886	plasma membrane
		GO:0006260	DNA replication
		GO:0006281	DNA repair
		GO:0006301	postreplication repair
		GO:0006302	double-strand break repair
		GO:0006303	double-strand break repair via nonhomologous end joining
		GO:0006310	DNA recombination
		GO:0006349	regulation of gene expression by genetic imprinting
		GO:0006351	transcription, DNA-templated
		GO:0006355	regulation of transcription, DNA-templated
		GO:0006357	regulation of transcription from RNA polymerase II promoter
		GO:0006359	regulation of transcription from RNA polymerase III promoter
		GO:0006366	transcription from RNA polymerase II promoter
		GO:0006629	lipid metabolic process
		GO:0006631	fatty acid metabolic process
		GO:0006633	fatty acid biosynthetic process
		GO:0006915	apoptotic process
		GO:0006974	cellular response to DNA damage stimulus
		GO:0006978	DNA damage response, signal transduction by p53 class mediator resulting in transcription of p21 class mediator
		GO:0007049	cell cycle
		GO:0007059	chromosome segregation
		GO:0007098	centrosome cycle
		GO:0008270	zinc ion binding
		GO:0008274	gamma-tubulin ring complex
		GO:0008630	intrinsic apoptotic signaling pathway in response to DNA damage
		GO:0009048	dosage compensation by inactivation of X chromosome
		GO:0010212	response to ionizing radiation
		GO:0010575	positive regulation of vascular endothelial growth factor production
		GO:0010628	positive regulation of gene expression
		GO:0015631	tubulin binding
		GO:0016020	membrane
		GO:0016021	integral component of membrane
		GO:0016567	protein ubiquitination
		GO:0016579	protein deubiquitination
		GO:0016740	transferase activity
		GO:0019899	enzyme binding
		GO:0030521	androgen receptor signaling pathway
		GO:0030529	intracellular ribonucleoprotein complex
		GO:0031398	positive regulation of protein ubiquitination
		GO:0031436	BRCA1-BARD1 complex
		GO:0031625	ubiquitin protein ligase binding
		GO:0032991	macromolecular complex
		GO:0033147	negative regulation of intracellular estrogen receptor signaling pathway
		GO:0035066	positive regulation of histone acetylation
		GO:0035067	negative regulation of histone acetylation
		GO:0042127	regulation of cell proliferation
		GO:0042981	regulation of apoptotic process
		GO:0043009	chordate embryonic development
		GO:0043627	response to estrogen
		GO:0044030	regulation of DNA methylation
		GO:0044212	transcription regulatory region DNA binding
		GO:0044818	mitotic G2/M transition checkpoint
		GO:0045717	negative regulation of fatty acid biosynthetic process
		GO:0045739	positive regulation of DNA repair
		GO:0045766	positive regulation of angiogenesis
		GO:0045892	negative regulation of transcription, DNA-templated
		GO:0045893	positive regulation of transcription, DNA-templated
		GO:0045944	positive regulation of transcription from RNA polymerase II promoter
		GO:0046600	negative regulation of centriole replication
		GO:0046872	metal ion binding
		GO:0050681	androgen receptor binding
		GO:0051571	positive regulation of histone H3-K4 methylation
		GO:0051572	negative regulation of histone H3-K4 methylation
		GO:0051573	negative regulation of histone H3-K9 methylation
		GO:0051574	positive regulation of histone H3-K9 methylation
		GO:0051865	protein autoubiquitination
		GO:0070063	RNA polymerase binding
		GO:0070317	negative regulation of G0 to G1 transition
		GO:0070512	positive regulation of histone H4-K20 methylation
		GO:0070531	BRCA1-A complex
		GO:0071158	positive regulation of cell cycle arrest
		GO:0071356	cellular response to tumor necrosis factor
		GO:0071681	cellular response to indole-3-methanol
		GO:0072425	signal transduction involved in G2 DNA damage checkpoint
		GO:0085020	protein K6-linked ubiquitination
		GO:1901796	regulation of signal transduction by p53 class mediator
		GO:1902042	negative regulation of extrinsic apoptotic signaling pathway via death domain receptors
		GO:2000378	negative regulation of reactive oxygen species metabolic process
		GO:2000617	positive regulation of histone H3-K9 acetylation
		GO:2000620	positive regulation of histone H4-K16 acetylation
		(leeg)	(leeg)
BRCA2	ENSG00000139618	GO:0000281	mitotic cytokinesis
		GO:0000722	telomere maintenance via recombination
		GO:0000724	double-strand break repair via homologous recombination
		GO:0000731	DNA synthesis involved in DNA repair
		GO:0000732	strand displacement
		GO:0000784	nuclear chromosome, telomeric region
		GO:0000800	lateral element
		GO:0001556	oocyte maturation
		GO:0001833	inner cell mass cell proliferation
		GO:0002020	protease binding
		GO:0003677	DNA binding
		GO:0003697	single-stranded DNA binding
		GO:0005515	protein binding
		GO:0005634	nucleus
		GO:0005654	nucleoplasm
		GO:0005737	cytoplasm
		GO:0005813	centrosome
		GO:0005815	microtubule organizing center
		GO:0005829	cytosol
		GO:0005856	cytoskeleton
		GO:0006281	DNA repair
		GO:0006289	nucleotide-excision repair
		GO:0006302	double-strand break repair
		GO:0006310	DNA recombination
		GO:0006974	cellular response to DNA damage stimulus
		GO:0006978	DNA damage response, signal transduction by p53 class mediator resulting in transcription of p21 class mediator
		GO:0007049	cell cycle
		GO:0007141	male meiosis I
		GO:0007283	spermatogenesis
		GO:0007420	brain development
		GO:0007569	cell aging
		GO:0008022	protein C-terminus binding
		GO:0008283	cell proliferation
		GO:0008585	female gonad development
		GO:0008630	intrinsic apoptotic signaling pathway in response to DNA damage
		GO:0010165	response to X-ray
		GO:0010225	response to UV-C
		GO:0010332	response to gamma radiation
		GO:0010484	H3 histone acetyltransferase activity
		GO:0010485	H4 histone acetyltransferase activity
		GO:0030097	hemopoiesis
		GO:0030141	secretory granule
		GO:0032465	regulation of cytokinesis
		GO:0032991	macromolecular complex
		GO:0033593	BRCA2-MAGE-D1 complex
		GO:0033600	negative regulation of mammary gland epithelial cell proliferation
		GO:0042771	intrinsic apoptotic signaling pathway in response to DNA damage by p53 class mediator
		GO:0042802	identical protein binding
		GO:0043009	chordate embryonic development
		GO:0043015	gamma-tubulin binding
		GO:0043966	histone H3 acetylation
		GO:0043967	histone H4 acetylation
		GO:0045893	positive regulation of transcription, DNA-templated
		GO:0045931	positive regulation of mitotic cell cycle
		GO:0048478	replication fork protection
		GO:0051276	chromosome organization
		GO:0051298	centrosome duplication
		GO:0070200	establishment of protein localization to telomere
		GO:1990426	mitotic recombination-dependent replication fork processing
		(leeg)	(leeg)
BRCC3	ENSG00000185515	GO:0000151	ubiquitin ligase complex
		GO:0000152	nuclear ubiquitin ligase complex
		GO:0000922	spindle pole
		GO:0004843	thiol-dependent ubiquitin-specific protease activity
		GO:0005515	protein binding
		GO:0005634	nucleus
		GO:0005654	nucleoplasm
		GO:0005737	cytoplasm
		GO:0005829	cytosol
		GO:0005856	cytoskeleton
		GO:0006281	DNA repair
		GO:0006302	double-strand break repair
		GO:0006303	double-strand break repair via nonhomologous end joining
		GO:0006325	chromatin organization
		GO:0006508	proteolysis
		GO:0006974	cellular response to DNA damage stimulus
		GO:0007049	cell cycle
		GO:0008233	peptidase activity
		GO:0008237	metallopeptidase activity
		GO:0010165	response to X-ray
		GO:0010212	response to ionizing radiation
		GO:0016579	protein deubiquitination
		GO:0016787	hydrolase activity
		GO:0030234	enzyme regulator activity
		GO:0031593	polyubiquitin modification-dependent protein binding
		GO:0036459	thiol-dependent ubiquitinyl hydrolase activity
		GO:0045739	positive regulation of DNA repair
		GO:0046872	metal ion binding
		GO:0050790	regulation of catalytic activity
		GO:0051301	cell division
		GO:0061578	Lys63-specific deubiquitinase activity
		GO:0070531	BRCA1-A complex
		GO:0070536	protein K63-linked deubiquitination
		GO:0070537	histone H2A K63-linked deubiquitination
		GO:0070552	BRISC complex
		GO:0072425	signal transduction involved in G2 DNA damage checkpoint
		(leeg)	(leeg)
BRIP1	ENSG00000136492	GO:0000077	DNA damage checkpoint
		GO:0000166	nucleotide binding
		GO:0000731	DNA synthesis involved in DNA repair
		GO:0000732	strand displacement
		GO:0003676	nucleic acid binding
		GO:0003677	DNA binding
		GO:0003682	chromatin binding
		GO:0004003	ATP-dependent DNA helicase activity
		GO:0004386	helicase activity
		GO:0005515	protein binding
		GO:0005524	ATP binding
		GO:0005634	nucleus
		GO:0005654	nucleoplasm
		GO:0005737	cytoplasm
		GO:0006139	nucleobase-containing compound metabolic process
		GO:0006260	DNA replication
		GO:0006281	DNA repair
		GO:0006302	double-strand break repair
		GO:0006357	regulation of transcription from RNA polymerase II promoter
		GO:0006974	cellular response to DNA damage stimulus
		GO:0007129	synapsis
		GO:0007283	spermatogenesis
		GO:0007284	spermatogonial cell division
		GO:0007286	spermatid development
		GO:0008026	ATP-dependent helicase activity
		GO:0008285	negative regulation of cell proliferation
		GO:0008584	male gonad development
		GO:0009636	response to toxic substance
		GO:0010629	negative regulation of gene expression
		GO:0010705	meiotic DNA double-strand break processing involved in reciprocal meiotic recombination
		GO:0016787	hydrolase activity
		GO:0016818	hydrolase activity, acting on acid anhydrides, in phosphorus-containing anhydrides
		GO:0031965	nuclear membrane
		GO:0032508	DNA duplex unwinding
		GO:0046872	metal ion binding
		GO:0051026	chiasma assembly
		GO:0051536	iron-sulfur cluster binding
		GO:0051539	4 iron, 4 sulfur cluster binding
		GO:0071295	cellular response to vitamin
		GO:0071456	cellular response to hypoxia
		GO:0072520	seminiferous tubule development
		GO:1901796	regulation of signal transduction by p53 class mediator
		GO:1904385	cellular response to angiotensin
		GO:1990918	double-strand break repair involved in meiotic recombination
		(leeg)	(leeg)
BRSK1	ENSG00000160469	GO:0000166	nucleotide binding
		GO:0000287	magnesium ion binding
		GO:0004672	protein kinase activity
		GO:0004674	protein serine/threonine kinase activity
		GO:0005524	ATP binding
		GO:0005634	nucleus
		GO:0005654	nucleoplasm
		GO:0005737	cytoplasm
		GO:0005813	centrosome
		GO:0005815	microtubule organizing center
		GO:0005856	cytoskeleton
		GO:0006468	protein phosphorylation
		GO:0006974	cellular response to DNA damage stimulus
		GO:0007049	cell cycle
		GO:0007095	mitotic G2 DNA damage checkpoint
		GO:0007269	neurotransmitter secretion
		GO:0007399	nervous system development
		GO:0007409	axonogenesis
		GO:0008021	synaptic vesicle
		GO:0009411	response to UV
		GO:0016301	kinase activity
		GO:0016310	phosphorylation
		GO:0016740	transferase activity
		GO:0019901	protein kinase binding
		GO:0030010	establishment of cell polarity
		GO:0030054	cell junction
		GO:0030182	neuron differentiation
		GO:0035556	intracellular signal transduction
		GO:0043015	gamma-tubulin binding
		GO:0043066	negative regulation of apoptotic process
		GO:0045202	synapse
		GO:0046872	metal ion binding
		GO:0048812	neuron projection morphogenesis
		GO:0050321	tau-protein kinase activity
		GO:0051298	centrosome duplication
		(leeg)	(leeg)
BTG2	ENSG00000159388	GO:0000122	negative regulation of transcription from RNA polymerase II promoter
		GO:0001078	transcriptional repressor activity, RNA polymerase II proximal promoter sequence-specific DNA binding
		GO:0005515	protein binding
		GO:0005829	cytosol
		GO:0006281	DNA repair
		GO:0006351	transcription, DNA-templated
		GO:0006355	regulation of transcription, DNA-templated
		GO:0006479	protein methylation
		GO:0006974	cellular response to DNA damage stimulus
		GO:0006977	DNA damage response, signal transduction by p53 class mediator resulting in cell cycle arrest
		GO:0008285	negative regulation of cell proliferation
		GO:0008306	associative learning
		GO:0009612	response to mechanical stimulus
		GO:0009952	anterior/posterior pattern specification
		GO:0010033	response to organic substance
		GO:0010243	response to organonitrogen compound
		GO:0014070	response to organic cyclic compound
		GO:0017148	negative regulation of translation
		GO:0021542	dentate gyrus development
		GO:0021954	central nervous system neuron development
		GO:0030182	neuron differentiation
		GO:0031175	neuron projection development
		GO:0035914	skeletal muscle cell differentiation
		GO:0043066	negative regulation of apoptotic process
		GO:0043434	response to peptide hormone
		GO:0043524	negative regulation of neuron apoptotic process
		GO:0051602	response to electrical stimulus
		GO:0060213	positive regulation of nuclear-transcribed mRNA poly(A) tail shortening
[truncated: 19,858 more rows]
